# Supplementary material for: Vitiligo Skin Biomarkers Associated With Favorable Therapeutic Response
Source: Front Immunol. 2021 Mar 5;12:613031. doi: 10.3389/fimmu.2021.613031 (PMC8015777; doi:10.3389/fimmu.2021.613031)
Supplement: Supplementary file 1 [file Table_1.xlsx]

## Sheet: Supplemental Table 1
GeneName	GeneDescription	GeneID	LS-vit	NLS-vit	HNS	LS-vit/HNS	p	NLS-vit/HNS	p	LS/NLS Ratio-vit	p
TRAJ14	T_cell_receptor_alpha_joining_14	ENSG00000211875	0.0876555	0.0227741	1e-06	87655.5	0.0453382	22774.1	0.324375	3.84891	0.0915683
TMIGD1	transmembrane_and_immunoglobulin_domain_containing_1	ENSG00000182271	0.072593	0.0513773	1e-06	72593	1.37585e-06	51377.3	2.01638e-05	1.41294	0.187831
TRAJ7	T_cell_receptor_alpha_joining_7	ENSG00000211882	0.0683884	0.088812	1e-06	68388.4	0.0446565	88812	0.243474	0.770035	0.809035
SLC35G3	solute_carrier_family_35_member_G3	ENSG00000164729	0.0399871	0.042499	1e-06	39987.1	0.0288286	42499	0.0225451	0.940895	0.889547
HIST1H2BI	histone_cluster_1_H2bi	ENSG00000278588	0.0350795	0.0492001	1e-06	35079.5	0.00715904	49200.1	0.000349807	0.712997	0.336054
NCBP2L	nuclear_cap_binding_protein_subunit_2-like	ENSG00000170935	0.0332641	0.0445207	1e-06	33264.1	0.014936	44520.7	0.000183361	0.747159	0.449684
PF4V1	platelet_factor_4_variant_1	ENSG00000109272	0.0281166	0.0232295	1e-06	28116.6	0.0153306	23229.5	0.00350623	1.21038	0.680839
LIM2	lens_intrinsic_membrane_protein_2	ENSG00000105370	0.0237567	0.019244	1e-06	23756.7	5.1319e-05	19244	0.00190176	1.2345	0.525561
DEFA5	defensin_alpha_5	ENSG00000164816	0.0235698	0.0288297	1e-06	23569.8	0.0147995	28829.7	0.0338496	0.817555	0.753738
CSRP3	cysteine_and_glycine_rich_protein_3	ENSG00000129170	0.0207048	0.0345932	1e-06	20704.8	7.75086e-05	34593.2	0.128695	0.598521	0.476504
CIB4	calcium_and_integrin_binding_family_member_4	ENSG00000157884	0.0159347	0.0198263	1e-06	15934.7	0.000608362	19826.3	3.83613e-05	0.803718	0.500636
CST4	cystatin_S	ENSG00000101441	0.0158331	0.00683053	1e-06	15833.1	0.0196368	6830.53	0.0567843	2.31799	0.2061
FABP12	fatty_acid_binding_protein_12	ENSG00000197416	0.014955	0.00866606	1e-06	14955	0.0227863	8666.06	0.023117	1.7257	0.393029
TMEM202	transmembrane_protein_202	ENSG00000187806	0.014904	0.0141159	1e-06	14904	0.0160104	14115.9	0.0122172	1.05583	0.89331
IZUMO3	IZUMO_family_member_3	ENSG00000205442	0.0146962	0.0196202	1e-06	14696.2	0.0350385	19620.2	0.124758	0.749034	0.714036
CELA3A	chymotrypsin_like_elastase_family_member_3A	ENSG00000142789	0.0145625	0.0123217	1e-06	14562.5	0.040508	12321.7	0.0109328	1.18186	0.676017
OR2A25	olfactory_receptor_family_2_subfamily_A_member_25	ENSG00000221933	0.0141803	0.00633871	1e-06	14180.3	0.00653767	6338.71	0.0792514	2.23709	0.116194
APOBEC1	apolipoprotein_B_mRNA_editing_enzyme_catalytic_polypeptide_1	ENSG00000111701	0.0133692	0.00842568	1e-06	13369.2	0.0349619	8425.68	0.0517851	1.58672	0.141996
TRIM49C	tripartite_motif_containing_49C	ENSG00000204449	0.0131724	0.00305265	1e-06	13172.4	0.0306788	3052.65	0.0582405	4.31508	0.0729479
OR51B4	olfactory_receptor_family_51_subfamily_B_member_4	ENSG00000183251	0.0130849	0.0104837	1e-06	13084.9	0.0132688	10483.7	0.0107396	1.24812	0.617361
C18orf42	chromosome_18_open_reading_frame_42	ENSG00000231824	0.012914	0.0209654	1e-06	12914	0.0156272	20965.4	0.02303	0.615968	0.327825
C9orf135	chromosome_9_open_reading_frame_135	ENSG00000204711	0.0123696	0.0137494	1e-06	12369.6	0.0194989	13749.4	0.0067569	0.899652	0.795595
IGKV3D-7	immunoglobulin_kappa_variable_3D-7	ENSG00000228325	0.0120318	0.0163388	1e-06	12031.8	0.0444172	16338.8	0.0589448	0.736396	0.634048
CREB3L3	cAMP_responsive_element_binding_protein_3-like_3	ENSG00000060566	0.0117667	0.00633717	1e-06	11766.7	0.0311777	6337.17	0.0406062	1.85678	0.188195
FAM27E4	family_with_sequence_similarity_27_member_E4	ENSG00000204805	0.0117384	0.0183532	1e-06	11738.4	0.0451358	18353.2	0.0317547	0.639581	0.535488
H2AFB2	H2A_histone_family_member_B2	ENSG00000277858	0.0112997	0.00653674	1e-06	11299.7	0.0448173	6536.74	0.160351	1.72865	0.423152
OR2T5	olfactory_receptor_family_2_subfamily_T_member_5	ENSG00000203661	0.0112844	0.0110186	1e-06	11284.4	0.0399158	11018.6	0.0147229	1.02412	0.966684
GLYATL3	glycine-N-acyltransferase_like_3	ENSG00000203972	0.0109481	0.0119741	1e-06	10948.1	0.00132778	11974.1	0.0136369	0.914319	0.844099
TNP1	transition_protein_1	ENSG00000118245	0.0109395	0.0164749	1e-06	10939.5	0.0437831	16474.9	0.0670185	0.66401	0.607026
OR14I1	olfactory_receptor_family_14_subfamily_I_member_1	ENSG00000189181	0.0106978	0.00722085	1e-06	10697.8	0.0117311	7220.85	0.0314823	1.48151	0.423433
SLC35G4	solute_carrier_family_35_member_G4	ENSG00000236396	0.010237	0.00881553	1e-06	10237	0.0339286	8815.53	0.160382	1.16125	0.80161
TBX20	T-box_20	ENSG00000164532	0.00965797	0.00947496	1e-06	9657.97	0.00690655	9474.96	0.00139339	1.01932	0.958671
ASCL1	achaete-scute_family_bHLH_transcription_factor_1	ENSG00000139352	0.00939786	0.016792	1e-06	9397.86	0.0018187	16792	0.0171289	0.559663	0.154715
DUXA	double_homeobox_A	ENSG00000258873	0.0093828	0.00654686	1e-06	9382.8	0.0193919	6546.86	0.0831092	1.43318	0.564721
GOT1L1	glutamic-oxaloacetic_transaminase_1-like_1	ENSG00000169154	0.00936151	0.00391566	1e-06	9361.51	0.00941127	3915.66	0.0349361	2.39079	0.117331
GLRA1	glycine_receptor_alpha_1	ENSG00000145888	0.00928689	0.00684095	1e-06	9286.89	1.73291e-05	6840.95	0.00192866	1.35754	0.391453
GALP	galanin_like_peptide	ENSG00000197487	0.00925523	0.0134343	1e-06	9255.23	0.0437329	13434.3	0.0968196	0.688925	0.588551
SPATS1	spermatogenesis_associated_serine-rich_1	ENSG00000249481	0.00883789	0.00189382	1e-06	8837.89	0.0145305	1893.82	0.0843447	4.66669	0.0476562
CST5	cystatin_D	ENSG00000170367	0.00867598	0.0075816	1e-06	8675.98	0.0131487	7581.6	0.0243485	1.14435	0.82875
BMP10	bone_morphogenetic_protein_10	ENSG00000163217	0.00859646	0.0104682	1e-06	8596.46	0.00388314	10468.2	0.00488418	0.821201	0.587816
H2AFB3	H2A_histone_family_member_B3	ENSG00000277745	0.00845235	0.0192768	1e-06	8452.35	0.0235789	19276.8	0.00102186	0.438474	0.139119
SLC38A8	solute_carrier_family_38_member_8	ENSG00000166558	0.00844538	0.0220656	1e-06	8445.38	0.00354178	22065.6	3.38512e-05	0.38274	0.005563
OR52J3	olfactory_receptor_family_52_subfamily_J_member_3	ENSG00000205495	0.00840943	0.00324604	1e-06	8409.43	0.0444627	3246.04	0.0845646	2.59068	0.238938
ARGFX	arginine-fifty_homeobox	ENSG00000186103	0.00834322	0.0137041	1e-06	8343.22	0.0175622	13704.1	0.0957745	0.608812	0.535764
XAGE1B	X_antigen_family_member_1B	ENSG00000204382	0.00795363	0.00769493	1e-06	7953.63	0.00321211	7694.93	0.00621645	1.03362	0.947933
MYL10	myosin_light_chain_10	ENSG00000106436	0.00789634	0.0107204	1e-06	7896.34	0.0454403	10720.4	0.0243499	0.73657	0.658536
CALR3	calreticulin_3	ENSG00000269058	0.00781523	0.00946902	1e-06	7815.23	0.0144344	9469.02	0.0466559	0.825348	0.761576
TEX28	testis_expressed_28	ENSG00000278057	0.00774745	0.0150068	1e-06	7747.45	0.00284251	15006.8	4.26306e-05	0.516261	0.0763105
OR6B3	olfactory_receptor_family_6_subfamily_B_member_3	ENSG00000178586	0.00753651	0.00305899	1e-06	7536.51	0.00649573	3058.99	0.0832115	2.46373	0.148609
EFCAB3	EF-hand_calcium_binding_domain_3	ENSG00000172421	0.00741045	0.00987056	1e-06	7410.45	0.00316089	9870.56	0.0159303	0.750763	0.536715
C10orf126	chromosome_10_open_reading_frame_126	ENSG00000204365	0.00739518	0.0086165	1e-06	7395.18	0.0106083	8616.5	0.0028676	0.858258	0.650339
OR10W1	olfactory_receptor_family_10_subfamily_W_member_1	ENSG00000172772	0.00732792	0.00796582	1e-06	7327.92	0.00659266	7965.82	0.0113091	0.91992	0.875489
EDDM3A	epididymal_protein_3A	ENSG00000181562	0.00730763	0.0132412	1e-06	7307.63	0.0191997	13241.2	0.0160619	0.551887	0.365379
OR6M1	olfactory_receptor_family_6_subfamily_M_member_1	ENSG00000196099	0.00687638	0.014476	1e-06	6876.38	0.0337492	14476	0.216569	0.475018	0.529087
OTOS	otospiralin	ENSG00000178602	0.0067739	0.00292789	1e-06	6773.9	0.0468479	2927.89	0.324375	2.31358	0.289655
PGBD3	piggyBac_transposable_element_derived_3	ENSG00000243251	0.00674246	0.00766844	1e-06	6742.46	0.00301187	7668.44	0.000264379	0.879247	0.749886
REG1A	regenerating_family_member_1_alpha	ENSG00000115386	0.00630206	0.00349285	1e-06	6302.06	0.0322188	3492.85	0.0261969	1.80427	0.24788
BANF2	barrier_to_autointegration_factor_2	ENSG00000125888	0.00621496	0.0139506	1e-06	6214.96	0.00957555	13950.6	7.57063e-05	0.445497	0.0324126
HIST2H3C	histone_cluster_2_H3c	ENSG00000203811	0.00615965	0.00452269	1e-06	6159.65	0.00567539	4522.69	0.0161547	1.36194	0.474023
F11	coagulation_factor_XI	ENSG00000088926	0.00615638	0.00752819	1e-06	6156.38	0.00438037	7528.19	0.0031941	0.817776	0.480134
MMD2	monocyte_to_macrophage_differentiation-associated_2	ENSG00000136297	0.0060778	0.00638839	1e-06	6077.8	0.0320696	6388.39	0.0438228	0.951381	0.920616
CRYAA2	alpha-crystallin_A_chain_	ENSG00000276076	0.00604878	0.00380996	1e-06	6048.78	0.0327585	3809.96	0.0854807	1.58762	0.532435
ZNF645	zinc_finger_protein_645	ENSG00000175809	0.00593337	0.00203599	1e-06	5933.37	0.0368133	2035.99	0.176467	2.91425	0.19051
SLX1B	SLX1_homolog_B_structure-specific_endonuclease_subunit	ENSG00000181625	0.00592574	0.00756611	1e-06	5925.74	0.000968506	7566.11	0.00171149	0.783195	0.564818
FGB	fibrinogen_beta_chain	ENSG00000171564	0.00585394	0.00565801	1e-06	5853.94	0.0416878	5658.01	0.289344	1.03463	0.972483
ODAM	odontogenic_ameloblast_asssociated	ENSG00000109205	0.0058119	0.0110961	1e-06	5811.9	0.0222299	11096.1	0.0110513	0.52378	0.285165
GOLGA6L2	golgin_A6_family-like_2	ENSG00000174450	0.00581184	0.009904	1e-06	5811.84	0.0444235	9904	0.0445386	0.586818	0.417261
C1orf185	chromosome_1_open_reading_frame_185	ENSG00000204006	0.00568623	0.011404	1e-06	5686.23	0.0322653	11404	0.00152517	0.498618	0.206998
OR4F17	olfactory_receptor_family_4_subfamily_F_member_17	ENSG00000176695	0.00559231	0.012818	1e-06	5592.31	0.0273811	12818	0.0515402	0.436287	0.275348
POTEG	POTE_ankyrin_domain_family_member_G	ENSG00000187537	0.00539412	0.00196839	1e-06	5394.12	0.0346161	1968.39	0.0241503	2.74037	0.153936
PANX3	pannexin_3	ENSG00000154143	0.00534739	0.00818518	1e-06	5347.39	0.0193284	8185.18	0.00861851	0.653302	0.448968
OTOL1	otolin_1	ENSG00000182447	0.00519754	0.00841229	1e-06	5197.54	0.0206699	8412.29	0.0033595	0.61785	0.324753
NEUROG1	neurogenin_1	ENSG00000181965	0.00518524	0.00133449	1e-06	5185.24	0.0102505	1334.49	0.161357	3.88555	0.0652787
LMNTD1	lamin_tail_domain_containing_1	ENSG00000152936	0.00517329	0.00712157	1e-06	5173.29	0.0105653	7121.57	0.0035305	0.726426	0.483975
ACTRT1	actin-related_protein_T1	ENSG00000123165	0.00517302	0.000797215	1e-06	5173.02	0.0172782	797.215	0.324375	6.48887	0.030765
MYL1	myosin_light_chain_1	ENSG00000168530	0.00514806	0.0856826	1e-06	5148.06	0.0348695	85682.6	0.294392	0.0600829	0.318461
OR52D1	olfactory_receptor_family_52_subfamily_D_member_1	ENSG00000181609	0.00489809	0.00283955	1e-06	4898.09	0.0243912	2839.55	0.0856622	1.72495	0.46357
ACTL7A	actin_like_7A	ENSG00000187003	0.00485965	0.00633768	1e-06	4859.65	0.0167722	6337.68	0.0107136	0.766787	0.646758
EVX2	even-skipped_homeobox_2	ENSG00000174279	0.00478827	0.0024865	1e-06	4788.27	0.0394066	2486.5	0.0163354	1.9257	0.280674
PRDM13	PR_domain_containing_13	ENSG00000112238	0.00461843	0.00316849	1e-06	4618.43	0.0154435	3168.49	0.0100271	1.45762	0.456946
GML	glycosylphosphatidylinositol_anchored_molecule_like	ENSG00000104499	0.00452253	0.00979683	1e-06	4522.53	0.0440017	9796.83	0.0701669	0.461632	0.377088
OR2T2	olfactory_receptor_family_2_subfamily_T_member_2	ENSG00000196240	0.0045218	0.00414576	1e-06	4521.8	0.0440009	4145.76	0.0449929	1.0907	0.904796
LECT2	leukocyte_cell-derived_chemotaxin_2	ENSG00000145826	0.00451296	0.00147179	1e-06	4512.96	0.0173218	1471.79	0.0832218	3.06631	0.0520945
BRDT	bromodomain_testis-specific	ENSG00000137948	0.004484	0.00530234	1e-06	4484	0.000902243	5302.34	0.0013083	0.845664	0.675669
OR2C3	olfactory_receptor_family_2_subfamily_C_member_3	ENSG00000196242	0.00441382	0.000832611	1e-06	4413.82	0.0084839	832.611	0.160316	5.30118	0.0252922
TRIM60	tripartite_motif_containing_60	ENSG00000176979	0.00441134	0.00240926	1e-06	4411.34	0.0356981	2409.26	0.0656602	1.831	0.36921
TPTE	transmembrane_phosphatase_with_tensin_homology	ENSG00000274391	0.00438465	0.00445817	1e-06	4384.65	0.0241026	4458.17	0.0364201	0.983509	0.965519
OR4N2	olfactory_receptor_family_4_subfamily_N_member_2	ENSG00000176294	0.00436537	0.00925574	1e-06	4365.37	0.0333388	9255.74	0.0624732	0.471639	0.227504
OR14K1	olfactory_receptor_family_14_subfamily_K_member_1	ENSG00000153230	0.0043465	0.0044107	1e-06	4346.5	0.0456548	4410.7	0.160428	0.985444	0.986853
GJA8	gap_junction_protein_alpha_8	ENSG00000121634	0.00434452	0.00587022	1e-06	4344.52	0.0235455	5870.22	0.0187766	0.740096	0.525892
CNBD1	cyclic_nucleotide_binding_domain_containing_1	ENSG00000176571	0.00433751	0.0052523	1e-06	4337.51	0.0110698	5252.3	0.00454201	0.825831	0.60787
DNAJB8	DnaJ_heat_shock_protein_family_(Hsp40)_member_B8	ENSG00000179407	0.00427309	0.00280876	1e-06	4273.09	0.00449455	2808.76	0.00304747	1.52134	0.373119
HSFY2	heat_shock_transcription_factor_Y-linked_2	ENSG00000169953	0.00421516	0.00330043	1e-06	4215.16	0.00457512	3300.43	0.00184846	1.27716	0.494149
CHRNB3	cholinergic_receptor_nicotinic_beta_3	ENSG00000147432	0.00420807	0.00843252	1e-06	4208.07	0.0444587	8432.52	0.0130554	0.499029	0.242036
TAAR6	trace_amine_associated_receptor_6	ENSG00000146383	0.00415139	0.0027857	1e-06	4151.39	0.0446308	2785.7	0.0839494	1.49025	0.564404
LRTM1	leucine-rich_repeats_and_transmembrane_domains_1	ENSG00000144771	0.0041409	0.0117416	1e-06	4140.9	0.0271545	11741.6	0.00957304	0.352671	0.0792162
TMEM212	transmembrane_protein_212	ENSG00000186329	0.00389924	0.0089855	1e-06	3899.24	0.0119017	8985.5	0.00676509	0.433948	0.118831
KIAA1024L	KIAA1024-like	ENSG00000186367	0.00377726	0.00269262	1e-06	3777.26	0.0374794	2692.62	0.0900042	1.40282	0.652061
CSHL1	chorionic_somatomammotropin_hormone-like_1	ENSG00000204414	0.00366327	0.0809622	1e-06	3663.27	0.0375942	80962.2	0.312763	0.0452467	0.330797
NPSR1	neuropeptide_S_receptor_1	ENSG00000187258	0.00364658	0.00554767	1e-06	3646.58	0.0214599	5547.67	0.0189245	0.657318	0.393072
PRDM14	PR_domain_containing_14	ENSG00000147596	0.00363282	0.00406032	1e-06	3632.82	0.0302869	4060.32	0.0094835	0.894711	0.789245
PROKR2	prokineticin_receptor_2	ENSG00000101292	0.00355756	0.00169706	1e-06	3557.56	0.0447723	1697.06	0.160571	2.09631	0.291908
TEKT4	tektin_4	ENSG00000163060	0.00351199	0.00613815	1e-06	3511.99	0.0196614	6138.15	0.0383059	0.572157	0.35419
OR11H6	olfactory_receptor_family_11_subfamily_H_member_6	ENSG00000176219	0.00349386	0.00643085	1e-06	3493.86	0.0438725	6430.85	0.0180781	0.543296	0.377896
UGT1A3	UDP_glucuronosyltransferase_1_family_polypeptide_A3	ENSG00000243135	0.0034666	0.00703581	1e-06	3466.6	0.00892635	7035.81	0.0690441	0.492708	0.374622
OTOG	otogelin	ENSG00000188162	0.00341361	0.00275943	1e-06	3413.61	0.00970174	2759.43	0.00354429	1.23707	0.616527
SPO11	SPO11_meiotic_protein_covalently_bound_to_DSB	ENSG00000054796	0.00322638	0.00439392	1e-06	3226.38	0.031677	4393.92	0.0749635	0.734284	0.693427
FAM169B	family_with_sequence_similarity_169_member_B	ENSG00000185087	0.00319163	0.00684308	1e-06	3191.63	0.0132487	6843.08	0.00184942	0.466403	0.150034
TAS2R1	taste_2_receptor_member_1	ENSG00000169777	0.00319113	0.00227325	1e-06	3191.13	0.0233438	2273.25	0.110315	1.40378	0.65522
NLRP13	NLR_family_pyrin_domain_containing_13	ENSG00000173572	0.00313732	0.00207694	1e-06	3137.32	0.00643327	2076.94	0.117532	1.51055	0.473387
FRG2	FSHD_region_gene_2	ENSG00000205097	0.00313654	0.00212612	1e-06	3136.54	0.0131481	2126.12	0.10109	1.47524	0.588256
AQP12B	aquaporin_12B	ENSG00000185176	0.00308088	0.00154157	1e-06	3080.88	0.0249413	1541.57	0.11974	1.99854	0.284077
FAM19A4	family_with_sequence_similarity_19_(chemokine_(C-C_motif)-like)_member_A4	ENSG00000163377	0.00306788	0.00537865	1e-06	3067.88	0.00444998	5378.65	0.00206035	0.57038	0.175948
TBC1D3J	TBC1_domain_family_member_3J	ENSG00000274658	0.00306379	0.00737891	1e-06	3063.79	0.0442458	7378.91	0.00312184	0.415209	0.130569
ZBBX	zinc_finger_B-box_domain_containing	ENSG00000169064	0.00304385	0.00420865	1e-06	3043.85	0.00170794	4208.65	0.00715695	0.723236	0.519878
ASB18	ankyrin_repeat_and_SOCS_box_containing_18	ENSG00000182177	0.00297125	0.00296474	1e-06	2971.25	0.009724	2964.74	0.0130099	1.0022	0.995697
RSPO2	R-spondin_2	ENSG00000147655	0.00293836	0.00472734	1e-06	2938.36	0.0184035	4727.34	0.0023019	0.621567	0.371813
NEUROD1	neuronal_differentiation_1	ENSG00000162992	0.00284411	0.00882631	1e-06	2844.11	0.0263889	8826.31	0.0863906	0.322231	0.255257
PRDM9	PR_domain_containing_9	ENSG00000164256	0.0028346	0.00444581	1e-06	2834.6	0.0178891	4445.81	0.0103137	0.63759	0.295296
REG4	regenerating_family_member_4	ENSG00000134193	0.00278726	0.00444095	1e-06	2787.26	0.0045885	4440.95	0.00162086	0.627628	0.31497
CYP11B1	cytochrome_P450_family_11_subfamily_B_member_1	ENSG00000160882	0.00273442	0.000659169	1e-06	2734.42	0.0129167	659.169	0.08359	4.14828	0.0805176
C8A	complement_component_8_alpha_polypeptide	ENSG00000157131	0.00268842	0.00255417	1e-06	2688.42	0.0398955	2554.17	0.0274872	1.05256	0.881747
C15orf54	chromosome_15_open_reading_frame_54	ENSG00000175746	0.00267631	0.00592695	1e-06	2676.31	0.00335229	5926.95	0.0030111	0.451549	0.111145
IFNA6	interferon_alpha_6	ENSG00000120235	0.00266265	0.00265504	1e-06	2662.65	0.0450349	2655.04	0.0449376	1.00287	0.996854
FAM9B	family_with_sequence_similarity_9_member_B	ENSG00000177138	0.00260919	0.00245332	1e-06	2609.19	0.00694869	2453.32	0.0107225	1.06353	0.854458
SAMD7	sterile_alpha_motif_domain_containing_7	ENSG00000187033	0.00244699	0.00416979	1e-06	2446.99	0.0289946	4169.79	0.0465759	0.586836	0.466039
TEX19	testis_expressed_19	ENSG00000182459	0.00240607	0.00339469	1e-06	2406.07	0.0438352	3394.69	0.11746	0.708775	0.623797
SLC17A1	solute_carrier_family_17_(organic_anion_transporter)_member_1	ENSG00000124568	0.00235498	0.00283994	1e-06	2354.98	0.023573	2839.94	0.0519869	0.829237	0.774385
ADAM29	ADAM_metallopeptidase_domain_29	ENSG00000168594	0.00226797	0.00271764	1e-06	2267.97	0.00450099	2717.64	0.0134001	0.834537	0.688441
SLC17A4	solute_carrier_family_17_member_4	ENSG00000146039	0.00224159	0.00535636	1e-06	2241.59	0.0330253	5356.36	0.0837869	0.418492	0.288134
MAGEB10	MAGE_family_member_B10	ENSG00000177689	0.00216788	1e-06	1e-06	2167.88	0.0449797	1	#DIV/0!	2167.88	0.0449797
TEX13D	TEX13_family_member_D	ENSG00000282419	0.00214337	0.00156201	1e-06	2143.37	0.0492703	1562.01	0.0296211	1.37219	0.593354
C1orf141	chromosome_1_open_reading_frame_141	ENSG00000203963	0.00207813	0.00206341	1e-06	2078.13	0.00627938	2063.41	0.00937471	1.00713	0.984578
TMED7-TICAM2	TMED7-TICAM2_readthrough	ENSG00000251201	0.00207811	0.000799641	1e-06	2078.11	0.0348465	799.641	0.0847051	2.5988	0.144981
NOX3	NADPH_oxidase_3	ENSG00000074771	0.00204514	0.00300112	1e-06	2045.14	0.0441552	3001.12	0.0385457	0.681461	0.572237
LRRC10	leucine_rich_repeat_containing_10	ENSG00000198812	0.00200438	0.000820725	1e-06	2004.38	0.0488709	820.725	0.160476	2.44221	0.321566
SLC2A2	solute_carrier_family_2_(facilitated_glucose_transporter)_member_2	ENSG00000163581	0.00196616	0.00363026	1e-06	1966.16	0.0358949	3630.26	0.0988655	0.541602	0.494387
MUC17	mucin_17_cell_surface_associated	ENSG00000169876	0.00171495	0.00233853	1e-06	1714.95	0.0219338	2338.53	0.00451958	0.733345	0.291874
SFTA3	surfactant_associated_3	ENSG00000229415	0.00161331	0.00145646	1e-06	1613.31	0.0234675	1456.46	0.0469598	1.1077	0.846019
OR11A1	olfactory_receptor_family_11_subfamily_A_member_1	ENSG00000204694	0.00144318	0.00400584	1e-06	1443.18	0.044232	4005.84	0.06398	0.360268	0.171819
NOTO	notochord_homeobox	ENSG00000214513	0.00141504	0.00117515	1e-06	1415.04	0.0442121	1175.15	0.0837321	1.20414	0.777905
FAM46D	family_with_sequence_similarity_46_member_D	ENSG00000174016	0.00137454	0.00106429	1e-06	1374.54	0.0445727	1064.29	0.184875	1.29151	0.687108
SLC6A5	solute_carrier_family_6_(neurotransmitter_transporter)_member_5	ENSG00000165970	0.00131254	0.00178031	1e-06	1312.54	0.00466721	1780.31	0.0109623	0.737254	0.551488
GABRA1	gamma-aminobutyric_acid_(GABA)_A_receptor_alpha_1	ENSG00000022355	0.00114752	0.00122697	1e-06	1147.52	0.0318123	1226.97	0.100588	0.935247	0.926609
SNTN	sentan_cilia_apical_structure_protein	ENSG00000188817	0.015295	0.00955804	0.000884008	17.3019	0.032639	10.8122	0.0437083	1.60022	0.268984
HTR3B	5-hydroxytryptamine_(serotonin)_receptor_3B_ionotropic	ENSG00000149305	0.0272124	0.0230425	0.00167535	16.2429	0.00201765	13.7538	0.000570509	1.18097	0.559018
TRDV2	T_cell_receptor_delta_variable_2	ENSG00000211821	0.10551	0.0607897	0.00918607	11.4859	0.0113374	6.6176	0.100587	1.73565	0.0629901
MFRP	membrane_frizzled-related_protein	ENSG00000235718	0.00975273	0.00677813	0.000954308	10.2197	0.00101514	7.10267	0.00110349	1.43885	0.184492
AGR3	anterior_gradient_3_protein_disulphide_isomerase_family_member	ENSG00000173467	1.96061	1.15879	0.200629	9.77235	0.00162852	5.77579	0.000215809	1.69195	0.071037
HNF4G	hepatocyte_nuclear_factor_4_gamma	ENSG00000164749	0.00773148	0.00608629	0.000811936	9.52228	0.001039	7.49603	0.00748545	1.27031	0.321658
ATP6V0D2	ATPase_H+_transporting_lysosomal_38kDa_V0_subunit_d2	ENSG00000147614	0.0394832	0.0297186	0.00417371	9.45999	0.00190176	7.12044	0.000322123	1.32857	0.324059
ANKRD30BL	ankyrin_repeat_domain_30B-like	ENSG00000163046	0.00898331	0.0100879	0.000966382	9.29582	0.0126743	10.4388	0.000472029	0.890503	0.701797
ARL14	ADP_ribosylation_factor_like_GTPase_14	ENSG00000179674	0.113419	0.0686252	0.0123737	9.16612	0.000156056	5.54605	0.00392603	1.65273	0.0587512
GDA	guanine_deaminase	ENSG00000119125	0.834238	0.556067	0.0910788	9.15952	0.00826623	6.10534	0.0277433	1.50025	0.107128
HTR3A	5-hydroxytryptamine_(serotonin)_receptor_3A_ionotropic	ENSG00000166736	2.05846	1.10036	0.225824	9.11535	0.0292669	4.87265	0.0634903	1.87072	0.0572197
MUC19	mucin_19_oligomeric	ENSG00000205592	0.0044975	0.00421212	0.000522639	8.60537	0.000371412	8.05933	0.0112352	1.06775	0.851559
CACNG2	calcium_channel_voltage-dependent_gamma_subunit_2	ENSG00000166862	0.0319019	0.0351858	0.00399359	7.98829	0.000385631	8.81058	0.0204286	0.90667	0.781335
OTOP2	otopetrin_2	ENSG00000183034	0.863129	0.76436	0.108942	7.92284	0.0024966	7.01622	0.00676156	1.12922	0.15186
RNF148	ring_finger_protein_148	ENSG00000235631	0.0213929	0.0284975	0.00285556	7.49167	0.00583268	9.97964	0.0007241	0.750695	0.218802
GGTLC3	gamma-glutamyltransferase_light_chain_3	ENSG00000274252	0.12616	0.178399	0.0172074	7.33171	0.00966242	10.3675	0.0326869	0.70718	0.25689
RNF133	ring_finger_protein_133	ENSG00000188050	0.0256407	0.0294949	0.00354105	7.24099	0.00221232	8.32942	0.000162891	0.869327	0.647517
OTP	orthopedia_homeobox	ENSG00000171540	0.0132007	0.00744458	0.00194438	6.78917	0.0320326	3.82876	0.0629163	1.7732	0.139255
PRR27	proline_rich_27	ENSG00000187533	0.00635723	0.0111249	0.000959245	6.62733	0.0300716	11.5976	0.0497148	0.571441	0.341236
BEND2	BEN_domain_containing_2	ENSG00000177324	0.00571714	0.0051514	0.000886674	6.44785	0.0460753	5.8098	0.0357337	1.10982	0.846488
C1orf143	chromosome_1_open_reading_frame_143	ENSG00000228208	0.0302835	0.0252831	0.0047629	6.35822	0.00362805	5.30835	0.0229828	1.19778	0.51094
TPRX1	tetra-peptide_repeat_homeobox_1	ENSG00000178928	0.0122308	0.00598041	0.0020018	6.1099	0.0168198	2.98751	0.163946	2.04515	0.062583
OTOP3	otopetrin_3	ENSG00000182938	3.12862	2.57107	0.536381	5.83283	0.0159573	4.79337	0.0389894	1.21685	0.278481
CABP5	calcium_binding_protein_5	ENSG00000105507	0.0148227	0.0219981	0.0025823	5.74013	0.0480539	8.51881	0.00458905	0.673819	0.257894
PLG	plasminogen	ENSG00000122194	0.00685646	0.00793803	0.00119519	5.73669	0.0015577	6.64162	0.000587128	0.863749	0.538891
SFTPA1	surfactant_protein_A1	ENSG00000122852	0.00861993	0.00536969	0.00151965	5.67231	0.0199678	3.5335	0.0889306	1.60529	0.166908
AICDA	activation-induced_cytidine_deaminase	ENSG00000111732	0.0366175	0.0497428	0.00656443	5.57817	3.53442e-05	7.57762	1.38073e-06	0.736137	0.151934
PGA3	pepsinogen_3_group_I_(pepsinogen_A)	ENSG00000229859	0.0088657	0.0132717	0.00158944	5.57787	0.0059861	8.34994	2.63277e-05	0.668013	0.0752935
VWC2L	von_Willebrand_factor_C_domain_containing_protein_2-like	ENSG00000174453	0.00808359	0.0103856	0.00145339	5.56187	0.000508221	7.14577	7.84441e-05	0.778344	0.2809
LHX5	LIM_homeobox_5	ENSG00000089116	0.021148	0.0171977	0.0038207	5.53512	0.000270726	4.5012	0.00393339	1.2297	0.409487
LMOD2	leiomodin_2_(cardiac)	ENSG00000170807	0.0152975	0.0210266	0.00278261	5.49752	0.000356547	7.55645	0.00269226	0.727528	0.238877
CCDC63	coiled-coil_domain_containing_63	ENSG00000173093	0.58525	0.378599	0.107168	5.46106	0.0029018	3.53277	0.0588135	1.54583	0.0100071
KLK9	kallikrein_related_peptidase_9	ENSG00000213022	0.0263225	0.0348967	0.00489064	5.38222	0.00770125	7.13541	0.0221431	0.754298	0.51349
PATE2	prostate_and_testis_expressed_2	ENSG00000196844	0.0120586	0.0068078	0.00224741	5.36556	0.0216452	3.02917	0.212155	1.7713	0.197089
ZAR1L	zygote_arrest_1-like	ENSG00000189167	0.0173657	0.0142454	0.00327169	5.30786	0.0046949	4.35414	0.03304	1.21904	0.517219
OCM2	oncomodulin_2	ENSG00000135175	0.0496161	0.0368551	0.00935957	5.30111	0.00625679	3.93769	0.0401815	1.34625	0.25643
KIR3DL1	killer_cell_immunoglobulin-like_receptor_three_domains_long_cytoplasmic_tail_1	ENSG00000167633	0.00777327	0.0113689	0.00148929	5.21945	0.043282	7.63378	0.0218273	0.68373	0.361163
NUTM2F	NUT_family_member_2F	ENSG00000130950	0.0921973	0.103849	0.0177055	5.20726	0.0132092	5.86537	0.00808684	0.887799	0.388611
SLC7A13	solute_carrier_family_7_(anionic_amino_acid_transporter)_member_13	ENSG00000164893	0.0694858	0.0294375	0.0138297	5.0244	1.19366e-05	2.12858	0.0125416	2.36045	0.00063266
OR7E24	olfactory_receptor_family_7_subfamily_E_member_24	ENSG00000237521	0.0132644	0.00439699	0.00265082	5.00391	0.0282042	1.65873	0.587479	3.01671	0.031409
GOLGA8G	golgin_A8_family_member_G	ENSG00000183629	0.00314814	0.00456951	0.000629988	4.99714	0.0325561	7.25333	0.012504	0.688943	0.251248
BTG4	BTG_family_member_4	ENSG00000137707	0.0101458	0.00957438	0.00206779	4.90657	0.0420862	4.63025	0.0256703	1.05968	0.875268
TMCO2	transmembrane_and_coiled-coil_domains_2	ENSG00000188800	0.0638278	0.0583693	0.0130456	4.89265	0.000568246	4.47424	0.00249528	1.09352	0.677408
TCF24	transcription_factor_24	ENSG00000261787	0.00695893	0.00584779	0.0014387	4.83696	0.0374412	4.06464	0.0443241	1.19001	0.677629
GAD2	glutamate_decarboxylase_2	ENSG00000136750	0.00292443	0.00419749	0.000606763	4.81972	0.0277128	6.91784	0.00517909	0.696709	0.31457
RAB40AL	RAB40A_member_RAS_oncogene_family-like	ENSG00000102128	0.0114134	0.0148671	0.00239866	4.75824	0.0274634	6.19808	0.00643563	0.767695	0.492002
SSMEM1	serine-rich_single-pass_membrane_protein_1	ENSG00000165120	0.0168045	0.0131678	0.0035448	4.74061	0.0128536	3.71468	0.0540603	1.27618	0.494156
TLX1	T-cell_leukemia_homeobox_1	ENSG00000107807	0.0189719	0.0153125	0.00402479	4.71376	0.00646775	3.80455	0.0155875	1.23898	0.494028
AFM	afamin	ENSG00000079557	0.0241901	0.0172135	0.0051337	4.71202	0.0107439	3.35304	0.0387333	1.4053	0.297749
SPATA31C1	SPATA31_subfamily_C_member_1	ENSG00000230246	0.0037126	0.00180005	0.000800221	4.63947	0.0368367	2.24943	0.37041	2.06251	0.169137
LELP1	late_cornified_envelope-like_proline-rich_1	ENSG00000203784	0.033399	0.0386534	0.00740948	4.50761	0.0304611	5.21674	0.0911279	0.864065	0.77938
ZNF560	zinc_finger_protein_560	ENSG00000198028	0.0124797	0.00662062	0.00277736	4.49335	0.00401373	2.38378	0.178948	1.88497	0.0291524
FAM27E2	family_with_sequence_similarity_27_member_E2	ENSG00000276135	0.0563309	0.0571116	0.0126902	4.43893	0.0295148	4.50046	0.0191601	0.986329	0.968842
STATH	statherin	ENSG00000126549	0.0103059	0.0070718	0.00235178	4.38216	0.0476653	3.007	0.244929	1.45732	0.311753
PIWIL3	piwi-like_RNA-mediated_gene_silencing_3	ENSG00000184571	0.0108747	0.00840189	0.00251274	4.32781	0.0234678	3.34371	0.0992575	1.29431	0.381201
BOLA2	bolA_family_member_2	ENSG00000183336	0.0305454	0.0358562	0.00710252	4.30064	0.00426923	5.04837	0.000502259	0.851887	0.493935
ASB15	ankyrin_repeat_and_SOCS_box_containing_15	ENSG00000146809	0.0105177	0.00831969	0.00246569	4.26561	0.00554692	3.37419	0.0353223	1.26419	0.417975
SPRR3	small_proline-rich_protein_3	ENSG00000163209	0.0280173	0.0115285	0.00663003	4.22582	0.0388506	1.73883	0.522415	2.43026	0.0233474
SLCO1A2	solute_carrier_organic_anion_transporter_family_member_1A2	ENSG00000084453	0.0220437	0.0192721	0.00525948	4.19123	0.000562384	3.66425	0.000873738	1.14382	0.234635
MYH2	myosin_heavy_chain_2_skeletal_muscle_adult	ENSG00000125414	0.00740097	0.062332	0.00176793	4.18624	0.0453891	35.2571	0.237332	0.118735	0.265541
FXYD4	FXYD_domain_containing_ion_transport_regulator_4	ENSG00000150201	0.0640313	0.0492988	0.0156601	4.08881	0.0178849	3.14805	0.0540547	1.29884	0.352004
RD3	retinal_degeneration_3	ENSG00000198570	0.00732834	0.00731149	0.00187731	3.90364	0.011918	3.89467	0.0165118	1.0023	0.993455
KISS1	KiSS-1_metastasis-suppressor	ENSG00000170498	0.0644458	0.71686	0.0165419	3.8959	0.00210784	43.3359	0.27533	0.0899	0.307426
THEGL	theg_spermatid_protein-like	ENSG00000249693	0.467665	0.353018	0.121015	3.86451	2.45552e-06	2.91713	1.19615e-05	1.32476	0.0211735
CTSE	cathepsin_E	ENSG00000196188	0.0713695	0.0615396	0.0188241	3.7914	7.01775e-06	3.2692	5.61436e-05	1.15973	0.277429
OR5P2	olfactory_receptor_family_5_subfamily_P_member_2	ENSG00000183303	0.054058	0.0637895	0.0143535	3.76618	0.0238006	4.44416	0.00422131	0.847444	0.45526
FFAR1	free_fatty_acid_receptor_1	ENSG00000126266	0.0121061	0.00843039	0.00322243	3.75684	0.0361914	2.61616	0.183922	1.43601	0.132793
UPK1A	uroplakin_1A	ENSG00000105668	6.90198	6.24878	1.84778	3.73527	0.00889405	3.38177	0.0163444	1.10453	0.142856
SERPINI2	serpin_peptidase_inhibitor_clade_I_(pancpin)_member_2	ENSG00000114204	0.0261129	0.0320956	0.00704248	3.70791	0.00188865	4.55743	0.000598071	0.813597	0.348091
PRG4	proteoglycan_4	ENSG00000116690	1.74577	1.46284	0.472709	3.69311	0.0125235	3.09458	0.01167	1.19341	0.524602
ANKRD30A	ankyrin_repeat_domain_30A	ENSG00000148513	0.00939793	0.00871563	0.00257058	3.65596	0.0200828	3.39053	0.0120175	1.07829	0.743904
LRRC74A	leucine_rich_repeat_containing_74A	ENSG00000100565	0.0304313	0.0322576	0.00839384	3.62544	0.00214785	3.84301	0.00177403	0.943384	0.806282
C2orf78	chromosome_2_open_reading_frame_78	ENSG00000187833	0.0106484	0.00515805	0.00296085	3.5964	0.023661	1.74208	0.437807	2.06443	0.0673418
KRT76	keratin_76_type_II	ENSG00000185069	0.0173784	0.015927	0.00483323	3.59562	0.0162307	3.29531	0.0234637	1.09113	0.730803
FCAMR	Fc_receptor_IgA_IgM_high_affinity	ENSG00000162897	0.0187277	0.0183794	0.00521986	3.58778	0.0324133	3.52104	0.0218905	1.01896	0.934949
LCE3E	late_cornified_envelope_3E	ENSG00000185966	28.926	13.818	8.16444	3.54292	0.0356694	1.69246	0.0856135	2.09336	0.0627962
VSX1	visual_system_homeobox_1	ENSG00000100987	0.00908197	0.0137351	0.00257075	3.53281	0.0209868	5.34284	0.00699748	0.661223	0.202793
VAX1	ventral_anterior_homeobox_1	ENSG00000148704	0.00756018	0.00930417	0.00214246	3.52875	0.0199545	4.34276	0.00124426	0.812559	0.50883
EREG	epiregulin	ENSG00000124882	10.3902	8.03634	2.99937	3.46412	5.54722e-05	2.67934	2.98569e-06	1.2929	0.0237186
KCNJ6	potassium_channel_inwardly_rectifying_subfamily_J_member_6	ENSG00000157542	0.00300909	0.00488666	0.000874831	3.43962	0.0309237	5.58583	0.00364927	0.615776	0.0912181
XIRP1	xin_actin_binding_repeat_containing_1	ENSG00000168334	0.0124308	0.0162637	0.00362393	3.4302	0.0161392	4.48787	0.0012903	0.764326	0.379281
LYPD8	LY6/PLAUR_domain_containing_8	ENSG00000259823	0.0123267	0.0182008	0.00359925	3.42479	0.0212731	5.05681	0.00139351	0.677263	0.178678
HBG2	hemoglobin_subunit_gamma_2	ENSG00000196565	0.0179445	0.0197857	0.0052538	3.41552	0.0053364	3.76597	0.0112904	0.906943	0.750249
NXPE2	neurexophilin_and_PC-esterase_domain_family_member_2	ENSG00000204361	0.0419603	0.0334375	0.0123419	3.39982	0.00365041	2.70926	0.0231247	1.25489	0.243165
TRAV30	T_cell_receptor_alpha_variable_30	ENSG00000259092	0.157028	0.112751	0.0466009	3.36964	0.0379089	2.41949	0.0443974	1.3927	0.355297
C11orf42	chromosome_11_open_reading_frame_42	ENSG00000180878	0.266995	0.258924	0.0800365	3.33591	5.51355e-06	3.23508	7.95973e-06	1.03117	0.789129
FOLH1B	folate_hydrolase_1B	ENSG00000134612	0.010429	0.00924437	0.00312648	3.3357	0.0138262	2.9568	0.0373797	1.12814	0.659871
TRAJ37	T_cell_receptor_alpha_joining_37	ENSG00000278661	0.983291	0.987869	0.296426	3.31715	0.035581	3.3326	0.00927874	0.995366	0.983955
GADL1	glutamate_decarboxylase_like_1	ENSG00000144644	0.00405497	0.00465507	0.00122704	3.30468	0.0392538	3.79375	0.031952	0.871087	0.731957
CDC14C	cell_division_cycle_14C	ENSG00000218305	0.0381327	0.0322958	0.011608	3.28505	0.0159974	2.78221	0.0480068	1.18073	0.46024
UBE2U	ubiquitin_conjugating_enzyme_E2U_(putative)	ENSG00000177414	0.0937474	0.0691701	0.0285922	3.27878	0.00701897	2.4192	0.0356238	1.35532	0.0986498
TRIML2	tripartite_motif_family_like_2	ENSG00000179046	0.0175148	0.0140079	0.00534752	3.27531	0.0313685	2.61952	0.0983044	1.25035	0.374079
PAX2	paired_box_2	ENSG00000075891	0.00407828	0.00496439	0.00124579	3.27366	0.028513	3.98495	0.0239779	0.821508	0.475184
FOSL1	FOS-like_antigen_1	ENSG00000175592	3.71246	2.11769	1.14499	3.24235	0.0152539	1.84952	0.0284957	1.75307	0.0939627
CLDN25	claudin_25	ENSG00000228607	0.0717121	0.07033	0.0221501	3.23755	0.00197802	3.17515	0.00133603	1.01965	0.932494
WFDC12	WAP_four-disulfide_core_domain_12	ENSG00000168703	53.1214	40.1054	16.5497	3.20982	8.3816e-05	2.42333	0.000190181	1.32455	0.0129375
FATE1	fetal_and_adult_testis_expressed_1	ENSG00000147378	0.0354163	0.0376482	0.0110827	3.19563	0.0101491	3.39702	0.00602619	0.940715	0.833578
KLRC4-KLRK1	KLRC4-KLRK1_readthrough	ENSG00000255819	0.0446386	0.0394246	0.0140513	3.17683	0.017105	2.80576	0.0191898	1.13225	0.619907
NCR3LG1	natural_killer_cell_cytotoxicity_receptor_3_ligand_1	ENSG00000188211	0.572898	0.385625	0.180733	3.16985	5.6454e-06	2.13367	2.35937e-05	1.48563	0.000590445
KLRC4	killer_cell_lectin-like_receptor_subfamily_C_member_4	ENSG00000183542	0.0453573	0.0281519	0.0143822	3.15371	0.012254	1.95741	0.216937	1.61117	0.171107
HTRA4	HtrA_serine_peptidase_4	ENSG00000169495	0.0865085	0.0844864	0.0277723	3.11492	0.012187	3.04211	0.00160285	1.02393	0.914068
CELA2A	chymotrypsin_like_elastase_family_member_2A	ENSG00000142615	0.0389442	0.0359888	0.0126534	3.07776	0.0175772	2.84419	0.0194774	1.08212	0.673154
GAGE10	G_antigen_10	ENSG00000215274	0.154698	0.0990943	0.0506829	3.05227	0.00520753	1.95518	0.131195	1.56112	0.0317179
SYNGR4	synaptogyrin_4	ENSG00000105467	0.0487125	0.0493294	0.0160542	3.03425	0.00394485	3.07267	0.00262665	0.987493	0.952703
FER1L6	fer-1-like_family_member_6	ENSG00000214814	0.00862339	0.0117329	0.00286449	3.01044	0.036685	4.09598	0.00665229	0.734975	0.294856
CCL3	chemokine_(C-C_motif)_ligand_3	ENSG00000277632	0.0485681	0.0406345	0.0161779	3.00212	0.0173821	2.51173	0.0256058	1.19524	0.404042
GCOM1	GRINL1A_complex_locus_1	ENSG00000137878	0.51952	0.399167	0.173082	3.00158	8.07883e-06	2.30623	2.86675e-06	1.30151	0.00558578
MANSC4	MANSC_domain_containing_4	ENSG00000205693	0.0796714	0.0722346	0.0267597	2.97729	0.000598805	2.69938	0.00167935	1.10295	0.567145
NAT16	N-acetyltransferase_16_(GCN5-related_putative)	ENSG00000167011	0.0477145	0.0571855	0.0160387	2.97496	0.00286249	3.56546	0.000592512	0.834382	0.373342
FLG	filaggrin	ENSG00000143631	612.904	417.181	206.368	2.96996	1.07474e-07	2.02155	2.20264e-05	1.46915	1.7607e-06
PLEKHG7	pleckstrin_homology_and_RhoGEF_domain_containing_G7	ENSG00000187510	0.0119971	0.0129155	0.00406884	2.94853	0.0389084	3.17425	0.00903355	0.928889	0.769591
FOXD4L4	forkhead_box_D4-like_4	ENSG00000184659	0.0330338	0.0318528	0.0112772	2.92926	0.000991533	2.82454	0.00366158	1.03708	0.833521
PCOLCE2	procollagen_C-endopeptidase_enhancer_2	ENSG00000163710	5.81205	5.69941	1.98502	2.92796	0.00078213	2.87121	0.000286384	1.01976	0.850025
CNTF	ciliary_neurotrophic_factor	ENSG00000242689	0.862226	0.592863	0.295061	2.92219	8.15586e-05	2.00929	0.00112249	1.45434	0.0146372
ACAD11	acyl-CoA_dehydrogenase_family_member_11	ENSG00000240303	0.00671788	0.0058105	0.00230902	2.9094	0.015133	2.51643	0.0580332	1.15616	0.634437
KCNV1	potassium_channel_voltage_gated_modifier_subfamily_V_member_1	ENSG00000164794	0.0168774	0.0174243	0.00582114	2.89932	0.0376217	2.99328	0.0508465	0.968611	0.884304
FAM25A	family_with_sequence_similarity_25_member_A	ENSG00000188100	3.68589	2.82525	1.31297	2.8073	1.75184e-05	2.1518	0.000192855	1.30462	0.00862311
OMG	oligodendrocyte_myelin_glycoprotein	ENSG00000126861	0.225684	0.207581	0.0804177	2.8064	0.0224843	2.58129	0.0677698	1.08721	0.585543
GAST	gastrin	ENSG00000184502	0.109683	0.142808	0.0392398	2.79521	0.0462055	3.63937	0.00697813	0.768046	0.287683
HEATR9	HEAT_repeat_containing_9	ENSG00000270379	0.0506443	0.031277	0.0182201	2.77958	0.000442106	1.71662	0.0809046	1.61922	0.00705669
ZNF727	zinc_finger_protein_727	ENSG00000214652	0.142411	0.126553	0.0520482	2.73613	0.0038937	2.43145	0.00538021	1.12531	0.431812
VGF	VGF_nerve_growth_factor_inducible	ENSG00000128564	0.681744	0.669409	0.249165	2.73612	0.0205321	2.68661	0.0115151	1.01843	0.874942
RGS8	regulator_of_G-protein_signaling_8	ENSG00000135824	0.00673217	0.00793335	0.00246266	2.7337	0.0171889	3.22146	0.00637439	0.848592	0.482536
FGF20	fibroblast_growth_factor_20	ENSG00000078579	0.0283115	0.0334048	0.0103885	2.72527	0.0285675	3.21555	0.00760675	0.847529	0.504411
NWD2	NACHT_and_WD_repeat_domain_containing_2	ENSG00000174145	0.0885597	0.0705519	0.0325624	2.71969	0.000415707	2.16667	0.00368412	1.25524	0.0851477
PLCXD2	phosphatidylinositol-specific_phospholipase_C_X_domain_containing_2	ENSG00000240891	0.187202	0.175705	0.068938	2.71551	0.000185349	2.54874	9.78806e-05	1.06543	0.595885
NLRP10	NLR_family_pyrin_domain_containing_10	ENSG00000182261	8.22706	6.35465	3.03128	2.71406	1.5871e-06	2.09636	7.68623e-06	1.29465	0.000485056
OR2A1	olfactory_receptor_family_2_subfamily_A_member_1	ENSG00000221970	0.0750437	0.0662526	0.0277609	2.70322	0.000938174	2.38654	0.0174274	1.13269	0.535755
DRGX	dorsal_root_ganglia_homeobox	ENSG00000165606	0.633612	0.51789	0.23562	2.68912	0.00562305	2.19799	0.0267537	1.22345	0.0787286
PAH	phenylalanine_hydroxylase	ENSG00000171759	0.00399944	0.0066277	0.00148755	2.68861	0.0462588	4.45545	0.00852537	0.603443	0.0911232
PDCL2	phosducin_like_2	ENSG00000163440	0.187528	0.144637	0.0700524	2.67696	0.000655262	2.06469	0.0168862	1.29654	0.125257
SLC2A7	solute_carrier_family_2_(facilitated_glucose_transporter)_member_7	ENSG00000197241	0.031477	0.0246489	0.0117947	2.66875	0.0320578	2.08984	0.0884145	1.27701	0.455773
FGFBP1	fibroblast_growth_factor_binding_protein_1	ENSG00000137440	49.8311	28.5878	18.6835	2.66711	2.90997e-05	1.53011	0.000164012	1.74309	0.000245216
SLC7A11	solute_carrier_family_7_(anionic_amino_acid_transporter_light_chain_xc-_system)_member_11	ENSG00000151012	0.459975	0.361607	0.173585	2.64985	0.000312094	2.08317	8.04741e-05	1.27203	0.0252303
FLJ26850	FLJ26850_protein	ENSG00000204666	0.115476	0.0743257	0.0440951	2.61878	0.0171749	1.68558	0.118336	1.55364	0.056648
RAB6C	RAB6C_member_RAS_oncogene_family	ENSG00000222014	0.0237876	0.0261164	0.0091246	2.60698	0.0175468	2.86219	0.00449846	0.910831	0.652759
GALNT15	polypeptide_N-acetylgalactosaminyltransferase_15	ENSG00000131386	3.06605	2.87864	1.17923	2.60003	0.00289257	2.44111	0.000151253	1.0651	0.584155
IL36G	interleukin_36_gamma	ENSG00000136688	13.9532	10.0488	5.37689	2.59504	0.000310298	1.86889	0.00405767	1.38854	0.0068146
FAM27E3	family_with_sequence_similarity_27_member_E3	ENSG00000274026	0.529069	0.445996	0.204036	2.59302	5.45484e-06	2.18587	8.30128e-05	1.18626	0.0155324
AADAC	arylacetamide_deacetylase	ENSG00000114771	8.58078	6.67525	3.32749	2.57875	1.60218e-05	2.00609	0.000736562	1.28546	0.0012245
CCDC73	coiled-coil_domain_containing_73	ENSG00000186714	0.0112607	0.00659002	0.00442776	2.5432	0.024714	1.48834	0.37775	1.70875	0.0505759
YOD1	YOD1_deubiquitinase	ENSG00000180667	12.0923	9.68927	4.76467	2.53792	2.06159e-07	2.03357	7.95949e-08	1.24801	0.00479373
NPR3	natriuretic_peptide_receptor_3	ENSG00000113389	2.39408	1.68227	0.944839	2.53385	7.70594e-05	1.78049	0.00184184	1.42312	0.000410455
CENPE	centromere_protein_E	ENSG00000138778	0.419937	0.240439	0.166255	2.52586	3.3254e-08	1.44621	0.0155804	1.74654	4.70178e-11
ANKRD20A4	ankyrin_repeat_domain_20_family_member_A4	ENSG00000172014	0.0800093	0.0681324	0.0316853	2.52512	0.00468157	2.15028	0.0190182	1.17432	0.0746286
ZNF80	zinc_finger_protein_80	ENSG00000174255	0.0340469	0.0214125	0.0136144	2.5008	0.0210567	1.57278	0.257401	1.59005	0.0547941
OPN1LW	opsin_1_(cone_pigments)_long-wave-sensitive	ENSG00000102076	0.133558	0.11777	0.053409	2.50067	0.00526746	2.20506	0.0121112	1.13406	0.281673
C12orf56	chromosome_12_open_reading_frame_56	ENSG00000185306	0.473813	0.357634	0.189966	2.4942	1.48736e-05	1.88262	0.000640039	1.32485	0.00269988
ARG1	arginase_1	ENSG00000118520	79.1202	58.2171	31.9005	2.48021	0.00200788	1.82496	0.0210815	1.35905	0.00834262
HNF4A	hepatocyte_nuclear_factor_4_alpha	ENSG00000101076	0.0598085	0.0495499	0.024239	2.46745	0.00148476	2.04422	0.00154394	1.20704	0.199709
GCSAML	germinal_center-associated_signaling_and_motility-like	ENSG00000169224	0.48026	0.482357	0.195049	2.46225	5.53729e-06	2.473	2.67576e-05	0.995653	0.957901
PTCHD4	patched_domain_containing_4	ENSG00000244694	0.056239	0.043755	0.0229647	2.44894	0.0214474	1.90532	0.0775301	1.28532	0.124559
LCE3C	late_cornified_envelope_3C	ENSG00000244057	0.51986	0.423392	0.214301	2.42584	0.0321358	1.97569	0.0966007	1.22784	0.143111
ZBED6	zinc_finger_BED-type_containing_6	ENSG00000257315	0.213839	0.174853	0.0886233	2.4129	0.00369388	1.97299	0.0385449	1.22297	0.26472
AKR1B10	aldo-keto_reductase_family_1_member_B10_(aldose_reductase)	ENSG00000198074	3.47143	1.86698	1.45024	2.3937	0.00735671	1.28736	0.319329	1.85939	0.00213184
PLGLB2	plasminogen-like_B2	ENSG00000125551	0.0882634	0.0824012	0.0371061	2.37867	0.00391605	2.22069	0.00428661	1.07114	0.555221
FAM157B	family_with_sequence_similarity_157_member_B	ENSG00000233013	0.0682224	0.0667422	0.0286875	2.37813	0.00583361	2.32653	0.00344727	1.02218	0.879073
E2F7	E2F_transcription_factor_7	ENSG00000165891	0.507488	0.358748	0.214554	2.36532	7.74793e-08	1.67207	0.000142027	1.41461	8.94394e-05
ANLN	anillin_actin_binding_protein	ENSG00000011426	3.53172	2.41528	1.49417	2.36367	3.24214e-07	1.61647	0.0018449	1.46224	1.34226e-08
SP8	Sp8_transcription_factor	ENSG00000164651	1.41496	1.31524	0.598903	2.36259	0.027072	2.19608	0.0475758	1.07582	0.471798
CYP24A1	cytochrome_P450_family_24_subfamily_A_member_1	ENSG00000019186	0.259053	0.194523	0.109661	2.36231	0.00498951	1.77386	0.0189552	1.33174	0.0745307
KCNK10	potassium_channel_two_pore_domain_subfamily_K_member_10	ENSG00000100433	0.0816614	0.054452	0.0345914	2.36075	0.00209321	1.57415	0.0709854	1.49969	0.00484158
C3orf20	chromosome_3_open_reading_frame_20	ENSG00000131379	0.0732009	0.0644849	0.0310225	2.35961	0.00193432	2.07865	0.0063786	1.13516	0.268651
C9orf129	chromosome_9_open_reading_frame_129	ENSG00000204352	0.119572	0.104987	0.0507526	2.35598	0.00133561	2.06861	0.0044465	1.13892	0.392014
HMGN5	high_mobility_group_nucleosome_binding_domain_5	ENSG00000198157	4.44519	2.33957	1.88778	2.35472	4.7372e-07	1.23932	0.184031	1.9	1.11192e-11
MAB21L1	mab-21-like_1_(C._elegans)	ENSG00000180660	0.512736	0.557174	0.218368	2.34804	0.046602	2.55154	0.0163886	0.920244	0.488511
C10orf99	chromosome_10_open_reading_frame_99	ENSG00000188373	9.57979	6.7527	4.09401	2.33995	0.0154904	1.64941	0.154057	1.41866	0.00256537
FAM179A	family_with_sequence_similarity_179_member_A	ENSG00000189350	0.403894	0.316334	0.172781	2.33761	3.63014e-05	1.83084	0.000103068	1.2768	0.0139691
FOXN4	forkhead_box_N4	ENSG00000139445	0.178706	0.167996	0.0767232	2.32923	0.0113185	2.18963	0.00840105	1.06376	0.62306
SLC47A2	solute_carrier_family_47_(multidrug_and_toxin_extrusion)_member_2	ENSG00000180638	5.56332	5.16385	2.39426	2.32361	0.0380549	2.15676	0.024119	1.07736	0.507239
TPPP3	tubulin_polymerization-promoting_protein_family_member_3	ENSG00000159713	133.741	105.923	57.6404	2.32026	8.46518e-06	1.83765	6.52268e-05	1.26262	0.0125263
PF4	platelet_factor_4	ENSG00000163737	0.279715	0.46635	0.12062	2.31898	0.0389836	3.86628	0.106206	0.599796	0.351091
RGS7BP	regulator_of_G-protein_signaling_7_binding_protein	ENSG00000186479	0.0934221	0.105362	0.04037	2.31415	0.0261314	2.60991	0.00586837	0.886679	0.279533
LIPI	lipase_member_I	ENSG00000188992	0.0473209	0.0429377	0.0204851	2.31002	0.0194417	2.09605	0.0492976	1.10208	0.638759
KLK2	kallikrein_related_peptidase_2	ENSG00000167751	0.0197963	0.0246414	0.00864858	2.28896	0.0298899	2.84919	0.00260093	0.803374	0.143422
MARCO	macrophage_receptor_with_collagenous_structure	ENSG00000019169	5.4552	5.67472	2.38365	2.28859	0.000247789	2.38069	0.000151714	0.961316	0.65694
FAM138B	family_with_sequence_similarity_138_member_B	ENSG00000226516	0.110356	0.122932	0.0484067	2.27977	0.00178227	2.53956	0.000316935	0.897703	0.458435
TEX38	testis_expressed_38	ENSG00000186118	0.0548846	0.0410863	0.0241269	2.27483	0.045012	1.70292	0.231877	1.33584	0.108407
LGALS9B	lectin_galactoside-binding_soluble_9B	ENSG00000170298	0.488913	0.351156	0.214938	2.27468	0.00823779	1.63376	0.130139	1.3923	0.011924
KITLG	KIT_ligand	ENSG00000049130	6.06177	4.6862	2.66654	2.27327	2.24818e-06	1.75741	0.000334479	1.29354	0.000656809
SMIM23	small_integral_membrane_protein_23	ENSG00000185662	0.174383	0.170108	0.0767114	2.27324	0.0435166	2.2175	0.0462449	1.02513	0.913404
BLMH	bleomycin_hydrolase	ENSG00000108578	65.2852	52.2703	28.7725	2.26901	1.19625e-05	1.81667	0.000134621	1.24899	0.00459713
HAL	histidine_ammonia-lyase	ENSG00000084110	33.3918	27.9275	14.7197	2.26851	1.62614e-06	1.89729	5.2168e-05	1.19566	0.00483966
C1orf87	chromosome_1_open_reading_frame_87	ENSG00000162598	0.0174419	0.015395	0.0076981	2.26575	0.0201225	1.99984	0.0651958	1.13296	0.543239
SLC36A3	solute_carrier_family_36_member_3	ENSG00000186334	0.0475342	0.041945	0.0209927	2.26432	0.0036765	1.99807	0.0154607	1.13325	0.364378
C5orf46	chromosome_5_open_reading_frame_46	ENSG00000178776	23.5626	17.9654	10.4189	2.26152	4.23326e-06	1.72432	0.00071787	1.31155	0.00307619
FBN2	fibrillin_2	ENSG00000138829	0.116198	0.074568	0.051812	2.24268	0.0311713	1.43921	0.236744	1.55828	0.200453
GOLGA8K	golgin_A8_family_member_K	ENSG00000249931	0.0506891	0.0518255	0.0226832	2.23466	0.00931696	2.28475	0.00580746	0.978074	0.869336
ASPM	abnormal_spindle_microtubule_assembly	ENSG00000066279	0.803599	0.529979	0.35982	2.23334	6.4954e-06	1.4729	0.0193471	1.51628	2.85961e-09
KCNA1	potassium_channel_voltage_gated_shaker_related_subfamily_A_member_1	ENSG00000111262	0.0866018	0.0937656	0.0388646	2.22829	0.0310716	2.41262	0.0170046	0.923599	0.544794
SIGLEC6	sialic_acid_binding_Ig-like_lectin_6	ENSG00000105492	0.60376	0.562181	0.273875	2.20451	3.03431e-05	2.05269	0.00012938	1.07396	0.385968
UGT1A7	UDP_glucuronosyltransferase_1_family_polypeptide_A7	ENSG00000244122	0.279651	0.212475	0.127205	2.19843	0.0173456	1.67034	0.145847	1.31616	0.0610629
LIPN	lipase_family_member_N	ENSG00000204020	22.4605	18.7639	10.2282	2.19594	1.76684e-07	1.83453	1.02815e-05	1.19701	0.00289289
STMN4	stathmin_4	ENSG00000015592	0.031665	0.0285162	0.0144249	2.19517	0.0141891	1.97688	0.0317408	1.11042	0.503368
FLG2	filaggrin_family_member_2	ENSG00000143520	415.153	297.321	189.471	2.19112	7.62931e-07	1.56922	0.000849345	1.39631	1.21023e-05
AGXT	alanine-glyoxylate_aminotransferase	ENSG00000172482	0.0861299	0.0894466	0.039487	2.18122	0.00221587	2.26522	0.000660049	0.962919	0.740164
C1orf146	chromosome_1_open_reading_frame_146	ENSG00000203910	0.213516	0.189236	0.0982676	2.1728	0.00389899	1.92572	0.0201478	1.1283	0.325853
P2RY1	purinergic_receptor_P2Y_G-protein_coupled_1	ENSG00000169860	5.7768	4.2777	2.6688	2.16457	7.8881e-07	1.60286	0.00105087	1.35045	6.84789e-07
ATOH7	atonal_bHLH_transcription_factor_7	ENSG00000179774	0.251427	0.213249	0.116515	2.1579	0.00549003	1.83023	0.027239	1.17903	0.122073
GPR174	G_protein-coupled_receptor_174	ENSG00000147138	0.170453	0.140938	0.0790378	2.1566	0.0260809	1.78317	0.0423165	1.20942	0.32219
PVRIG	poliovirus_receptor_related_immunoglobulin_domain_containing	ENSG00000213413	0.0764987	0.0590562	0.0354884	2.1556	0.0105013	1.6641	0.103084	1.29535	0.128065
IGLON5	IgLON_family_member_5	ENSG00000142549	2.0481	1.70084	0.953665	2.14761	1.62291e-05	1.78348	3.37018e-05	1.20417	0.00300359
CRYBA1	crystallin_beta_A1	ENSG00000108255	0.129826	0.117887	0.0605391	2.1445	0.0354885	1.94728	0.0768126	1.10128	0.567949
ACSM2A	acyl-CoA_synthetase_medium-chain_family_member_2A	ENSG00000183747	0.01356	0.0122089	0.00632365	2.14433	0.0152377	1.93067	0.0893765	1.11067	0.6851
C10orf12	chromosome_10_open_reading_frame_12	ENSG00000155640	0.200788	0.167329	0.093673	2.1435	6.72783e-05	1.78631	0.00196802	1.19996	0.021594
ARL9	ADP_ribosylation_factor_like_GTPase_9	ENSG00000196503	2.41958	1.36595	1.12891	2.14328	3.15114e-07	1.20997	0.127995	1.77135	5.48921e-08
GGH	gamma-glutamyl_hydrolase_(conjugase_folylpolygammaglutamyl_hydrolase)	ENSG00000137563	14.1574	11.1071	6.61645	2.13973	0.000107343	1.67871	0.00125335	1.27463	0.00392604
CASC5	cancer_susceptibility_candidate_5	ENSG00000137812	0.356568	0.277103	0.166651	2.13961	1.07178e-06	1.66277	0.000485403	1.28677	1.26343e-05
CSTA	cystatin_A	ENSG00000121552	167.38	110.026	78.5831	2.12997	6.13261e-07	1.40012	0.0203533	1.52128	4.24394e-06
FGF16	fibroblast_growth_factor_16	ENSG00000196468	0.218898	0.211728	0.10316	2.12193	0.0446105	2.05243	0.0642682	1.03387	0.773243
NCAPG	non-SMC_condensin_I_complex_subunit_G	ENSG00000109805	1.02857	0.698214	0.484885	2.12126	0.000128715	1.43996	0.0527754	1.47314	1.09276e-07
GPR63	G_protein-coupled_receptor_63	ENSG00000112218	0.16579	0.153646	0.0781719	2.12084	9.8033e-05	1.96548	0.000177413	1.07904	0.261119
TIMD4	T-cell_immunoglobulin_and_mucin_domain_containing_4	ENSG00000145850	0.374424	0.261354	0.176746	2.11843	0.0183406	1.4787	0.179937	1.43263	0.0569547
VSX2	visual_system_homeobox_2	ENSG00000119614	0.0271225	0.0274866	0.0128264	2.11459	0.0312712	2.14297	0.0294435	0.986755	0.951003
DTHD1	death_domain_containing_1	ENSG00000197057	0.0339718	0.0306088	0.0160683	2.11422	0.0216325	1.90492	0.0313162	1.10987	0.563262
USH1G	Usher_syndrome_1G_(autosomal_recessive)	ENSG00000182040	4.1151	3.94867	1.94698	2.11359	0.0112264	2.0281	0.0165229	1.04215	0.603228
GLRA3	glycine_receptor_alpha_3	ENSG00000145451	0.0186391	0.0144262	0.00884572	2.10713	0.00689483	1.63087	0.0815825	1.29203	0.086099
CTAGE9	CTAGE_family_member_9	ENSG00000236761	0.161559	0.12382	0.0767873	2.10398	0.000170271	1.6125	0.0226209	1.30479	0.00691881
NOBOX	NOBOX_oogenesis_homeobox	ENSG00000106410	0.0210101	0.0253545	0.0100017	2.10066	0.0449542	2.53503	0.00845367	0.828652	0.382989
IMPG1	interphotoreceptor_matrix_proteoglycan_1	ENSG00000112706	0.187085	0.158236	0.0900236	2.07818	7.62435e-06	1.75771	0.000188144	1.18232	0.0204472
DUOXA2	dual_oxidase_maturation_factor_2	ENSG00000140274	1.39741	1.16767	0.672773	2.07709	0.000100409	1.73561	0.00300159	1.19675	0.00222747
GPR1	G_protein-coupled_receptor_1	ENSG00000183671	2.91405	2.46992	1.40933	2.06768	6.21585e-05	1.75255	0.00118674	1.17982	0.00717782
ESCO2	establishment_of_sister_chromatid_cohesion_N-acetyltransferase_2	ENSG00000171320	0.271119	0.19472	0.131263	2.06547	0.000219906	1.48343	0.0347612	1.39236	1.4713e-06
POLR3G	polymerase_(RNA)_III_(DNA_directed)_polypeptide_G_(32kD)	ENSG00000113356	1.31529	1.01959	0.637098	2.0645	9.69237e-07	1.60036	0.000241906	1.29002	3.46591e-05
ELOVL7	ELOVL_fatty_acid_elongase_7	ENSG00000164181	20.5104	17.4266	9.94237	2.06293	1.61682e-07	1.75276	3.67452e-07	1.17696	0.00297106
C6orf222	chromosome_6_open_reading_frame_222	ENSG00000189325	0.2619	0.25078	0.12722	2.05864	0.000250458	1.97123	0.000494114	1.04434	0.551476
GNG13	guanine_nucleotide_binding_protein_(G_protein)_gamma_13	ENSG00000127588	0.32224	0.29259	0.156618	2.05749	0.00826602	1.86817	0.00982341	1.10134	0.503055
IL5RA	interleukin_5_receptor_subunit_alpha	ENSG00000091181	0.0654575	0.060714	0.0318824	2.05309	0.00141774	1.90431	0.00456613	1.07813	0.467219
PWP2	PWP2_periodic_tryptophan_protein_homolog_(yeast)	ENSG00000241945	0.870004	0.89048	0.424705	2.04849	0.0312181	2.0967	0.0268294	0.977006	0.429261
CRISP3	cysteine-rich_secretory_protein_3	ENSG00000096006	2.62017	2.48088	1.28467	2.03957	0.0232923	1.93115	0.0177991	1.05614	0.73203
GUCA2B	guanylate_cyclase_activator_2B	ENSG00000044012	0.177301	0.22404	0.0870757	2.03617	0.0223803	2.57294	0.00257374	0.791379	0.177753
KRT72	keratin_72_type_II	ENSG00000170486	12.3306	11.2737	6.05958	2.0349	0.0394756	1.86048	0.0294345	1.09375	0.378765
FRMPD1	FERM_and_PDZ_domain_containing_1	ENSG00000070601	3.77514	3.49708	1.85791	2.03192	1.26418e-06	1.88226	1.32565e-06	1.07951	0.230258
PCDHA12	protocadherin_alpha_12	ENSG00000251664	0.0144582	0.0135628	0.00714201	2.02439	0.0241037	1.89902	0.0547613	1.06602	0.698901
ZDHHC11B	zinc_finger_DHHC-type_containing_11B	ENSG00000206077	7.81116	6.03389	3.86022	2.0235	0.00287058	1.5631	0.0325882	1.29455	0.00204856
MFAP5	microfibrillar_associated_protein_5	ENSG00000197614	17.166	18.8388	8.49819	2.01995	0.00150892	2.2168	0.000248789	0.911202	0.213588
NKAIN3	Na+/K+_transporting_ATPase_interacting_3	ENSG00000185942	0.0228086	0.0300496	0.0112927	2.01977	0.0127281	2.66097	0.000355779	0.759033	0.153333
AMBP	alpha-1-microglobulin/bikunin_precursor	ENSG00000106927	0.131239	0.152224	0.0651025	2.01589	0.00779006	2.33821	0.00289528	0.862148	0.192336
LCE1E	late_cornified_envelope_1E	ENSG00000186226	50.1043	46.615	24.8594	2.01551	0.00885131	1.87515	0.0204977	1.07485	0.397311
TTLL6	tubulin_tyrosine_ligase_like_6	ENSG00000170703	0.0304193	0.0247527	0.0151139	2.01267	0.0347296	1.63774	0.161994	1.22893	0.161598
FAM25G	family_with_sequence_similarity_25_member_G	ENSG00000189090	4.66699	3.55762	2.32061	2.01111	0.0134377	1.53306	0.134696	1.31183	0.0163267
NHEJ1	non-homologous_end_joining_factor_1	ENSG00000187736	0.118843	0.0892439	0.0591958	2.00763	7.43697e-05	1.50761	0.0240645	1.33167	0.00375512
CENPF	centromere_protein_F	ENSG00000117724	1.15063	0.69901	0.573232	2.00727	3.34259e-06	1.21942	0.137379	1.64609	8.48097e-11
KCTD8	potassium_channel_tetramerization_domain_containing_8	ENSG00000183783	0.140011	0.128599	0.069828	2.00509	0.0255588	1.84165	0.0769134	1.08875	0.54191
MYPN	myopalladin	ENSG00000138347	0.0442171	0.0381045	0.0220743	2.0031	0.00580257	1.7262	0.0400275	1.16041	0.442183
POF1B	premature_ovarian_failure_1B	ENSG00000124429	107.002	87.7876	53.4287	2.0027	2.09338e-06	1.64308	0.000400098	1.21887	0.000299537
STC1	stanniocalcin_1	ENSG00000159167	1.03107	0.949441	0.514951	2.00228	0.0136158	1.84375	0.0131309	1.08598	0.231727
FAM72C	family_with_sequence_similarity_72_member_C	ENSG00000263513	0.234479	0.230117	0.117173	2.00113	0.00209955	1.96391	0.00319298	1.01895	0.784336
DGAT2	diacylglycerol_O-acyltransferase_2	ENSG00000062282	39.5038	49.0279	79.0833	0.499522	0.0302218	0.619953	0.0830071	0.805741	0.00299941
SEPTIN4	septin_4	ENSG00000108387	0.948414	1.3018	1.89987	0.4992	5.72541e-07	0.685203	9.44439e-05	0.728542	4.02249e-08
GGT5	gamma-glutamyltransferase_5	ENSG00000099998	4.43726	6.06766	8.89349	0.498934	0.00223235	0.682258	0.0265307	0.731297	1.6437e-05
PNMA6A	paraneoplastic_Ma_antigen_family_member_6A	ENSG00000235961	0.296935	0.566282	0.595775	0.498401	0.0013666	0.950496	0.722956	0.524358	5.71978e-07
G6PD	glucose-6-phosphate_dehydrogenase	ENSG00000160211	12.8649	15.9891	25.8279	0.498103	0.00633625	0.619066	0.0250742	0.804605	0.00115096
CBS	cystathionine-beta-synthase	ENSG00000160200	0.0702842	0.108898	0.141712	0.495965	0.0253558	0.768446	0.262315	0.645413	4.91981e-06
CPA1	carboxypeptidase_A1	ENSG00000091704	0.0367749	0.0398602	0.0743351	0.494718	0.0401194	0.536223	0.0534073	0.922597	0.679081
HLCS	holocarboxylase_synthetase_(biotin-(proprionyl-CoA-carboxylase_(ATP-hydrolysing))_ligase)	ENSG00000159267	1.8243	2.2415	3.68877	0.494555	0.00607565	0.607655	0.0229255	0.813874	0.0181366
FBXO16	F-box_protein_16	ENSG00000214050	0.087817	0.111621	0.177722	0.494125	0.0317257	0.628066	0.0934593	0.786741	0.0685915
ABCA4	ATP_binding_cassette_subfamily_A_member_4	ENSG00000198691	0.454357	0.555515	0.919796	0.493976	0.0139244	0.603955	0.0452413	0.817903	0.0547861
HSD3B2	hydroxy-delta-5-steroid_dehydrogenase_3_beta-_and_steroid_delta-isomerase_2	ENSG00000203859	0.0477009	0.0451918	0.0966839	0.49337	0.0132478	0.467418	0.0100874	1.05552	0.733166
CDH3	cadherin_3_type_1_P-cadherin_(placental)	ENSG00000062038	5.306	7.82717	10.813	0.490703	0.000342479	0.723864	0.0148018	0.677895	3.31313e-10
PCP4L1	Purkinje_cell_protein_4_like_1	ENSG00000248485	4.77492	5.62862	9.73549	0.490465	0.00547342	0.578155	0.0153927	0.848329	0.0700331
GMPR	guanosine_monophosphate_reductase	ENSG00000137198	1.76637	4.00222	3.6023	0.490346	0.00380907	1.11102	0.465862	0.441349	3.48655e-10
SYT12	synaptotagmin_12	ENSG00000173227	0.5746	0.721454	1.17205	0.490251	0.00261442	0.615547	0.014494	0.796447	0.02087
KLK6	kallikrein_related_peptidase_6	ENSG00000167755	5.66724	7.11171	11.5631	0.490116	0.0358868	0.615036	0.106045	0.796889	0.26309
DES	desmin	ENSG00000175084	29.8478	39.1534	60.99	0.489389	0.0475479	0.641964	0.151289	0.762331	0.0824499
LINGO1	leucine_rich_repeat_and_Ig_domain_containing_1	ENSG00000169783	0.884518	1.6459	1.80862	0.489057	0.00521522	0.910032	0.579723	0.537407	1.2701e-07
FAM118A	family_with_sequence_similarity_118_member_A	ENSG00000100376	4.53525	4.6241	9.27655	0.488894	0.0287301	0.498472	0.0312588	0.980786	0.567385
RSPO4	R-spondin_4	ENSG00000101282	1.20376	1.50829	2.47235	0.486887	2.52906e-05	0.610062	0.000521149	0.798094	0.000616213
CERS1	ceramide_synthase_1	ENSG00000223802	0.0533557	0.085124	0.10969	0.486422	0.0113882	0.77604	0.21351	0.6268	0.000126178
MDK	midkine_(neurite_growth-promoting_factor_2)	ENSG00000110492	4.85837	7.04315	10.0298	0.484394	0.000236855	0.702223	0.0155041	0.6898	0.000104334
RXRG	retinoid_X_receptor_gamma	ENSG00000143171	0.542771	0.912571	1.1233	0.483193	8.14422e-05	0.812401	0.0658481	0.594772	1.67131e-09
PXDNL	peroxidasin_like	ENSG00000147485	0.0909927	0.100252	0.188356	0.483089	0.000897927	0.532247	0.00190243	0.907639	0.320306
ABCC11	ATP_binding_cassette_subfamily_C_member_11	ENSG00000121270	0.121071	0.13015	0.250731	0.482874	0.0334366	0.519084	0.0453048	0.930243	0.484544
SDSL	serine_dehydratase-like	ENSG00000139410	0.759593	1.11612	1.57748	0.481522	0.00105471	0.707534	0.03408	0.680563	6.1936e-05
MSMO1	methylsterol_monooxygenase_1	ENSG00000052802	47.1772	62.2066	98.0614	0.481098	0.0187207	0.634364	0.0801031	0.758395	0.0320551
PFKFB4	6-phosphofructo-2-kinase/fructose-26-biphosphatase_4	ENSG00000114268	1.47205	1.74557	3.06339	0.480531	0.00222785	0.569815	0.0071244	0.843311	0.015891
KCNIP1	Kv_channel_interacting_protein_1	ENSG00000182132	0.20064	0.239463	0.417549	0.480519	0.0305777	0.573496	0.0651559	0.837876	0.0686576
MSRB1	methionine_sulfoxide_reductase_B1	ENSG00000198736	24.6144	30.1428	51.2355	0.480417	0.0229751	0.588319	0.0586739	0.816594	0.0034792
ZNF280B	zinc_finger_protein_280B	ENSG00000275004	0.038555	0.0909824	0.0802743	0.480291	0.00995253	1.13339	0.482606	0.423764	1.53807e-06
KCNH8	potassium_channel_voltage_gated_eag_related_subfamily_H_member_8	ENSG00000183960	0.113809	0.200854	0.237392	0.479415	0.000850404	0.846087	0.263356	0.566626	1.62939e-07
CLMP	CXADR-like_membrane_protein	ENSG00000166250	6.14084	7.9947	12.8228	0.4789	0.00857508	0.623475	0.042223	0.768113	0.0152628
SYNE4	spectrin_repeat_containing_nuclear_envelope_family_member_4	ENSG00000181392	0.863082	1.10585	1.80348	0.478565	0.0096561	0.613174	0.0421596	0.780472	0.0123835
PNLIPRP3	pancreatic_lipase-related_protein_3	ENSG00000203837	9.49536	12.264	19.8633	0.478034	0.0205405	0.617418	0.0755345	0.774247	0.0337466
MOCS1	molybdenum_cofactor_synthesis_1	ENSG00000124615	2.68657	3.65271	5.63209	0.47701	0.00207834	0.648552	0.0201595	0.7355	1.15254e-05
CMTM5	CKLF-like_MARVEL_transmembrane_domain_containing_5	ENSG00000166091	0.179371	0.324705	0.37622	0.476771	0.00083145	0.863072	0.328893	0.552411	4.69079e-05
TMEM91	transmembrane_protein_91	ENSG00000142046	8.0197	9.318	16.8366	0.476325	0.00450164	0.553436	0.0113998	0.860668	0.0844634
PRSS21	protease_serine_21	ENSG00000007038	0.661473	0.924682	1.39154	0.475354	0.0447407	0.664504	0.191862	0.715352	0.0159411
CHST9	carbohydrate_(N-acetylgalactosamine_4-0)_sulfotransferase_9	ENSG00000154080	0.016384	0.0323975	0.0344882	0.475063	0.0385903	0.93938	0.796461	0.50572	2.39253e-06
HPN	hepsin	ENSG00000105707	0.230551	0.319218	0.485533	0.47484	0.0477874	0.657459	0.179236	0.722235	0.00321331
DHCR7	7-dehydrocholesterol_reductase	ENSG00000172893	35.884	47.804	75.577	0.4748	0.00572557	0.632521	0.0345634	0.750647	0.0011623
C17orf78	chromosome_17_open_reading_frame_78	ENSG00000278505	0.0771729	0.0790053	0.163047	0.473317	0.0406266	0.484556	0.0444949	0.976807	0.889666
STEAP1B	STEAP_family_member_1B	ENSG00000105889	0.151321	0.182833	0.319887	0.473044	0.00231454	0.571554	0.00895245	0.827645	0.1333
KRT6B	keratin_6B_type_II	ENSG00000185479	98.5713	139.088	208.753	0.472192	0.0315769	0.666282	0.153925	0.708697	0.0191735
MANEAL	mannosidase_endo-alpha-like	ENSG00000185090	1.29125	1.81826	2.73954	0.471338	0.0030054	0.663708	0.0333631	0.710159	0.000139395
GFRA3	GDNF_family_receptor_alpha_3	ENSG00000146013	1.5493	2.21336	3.28788	0.471215	0.00602941	0.673188	0.0615293	0.699974	6.86783e-05
NUDT10	nudix_hydrolase_10	ENSG00000122824	0.273408	0.412296	0.580871	0.470686	0.000856641	0.709788	0.0364116	0.663136	4.07534e-05
JSRP1	junctional_sarcoplasmic_reticulum_protein_1	ENSG00000167476	0.09674	0.140229	0.205631	0.470454	0.0218648	0.681942	0.138495	0.689873	0.0225903
TMEM145	transmembrane_protein_145	ENSG00000167619	0.162361	0.288179	0.34519	0.470353	0.011042	0.834841	0.387198	0.563404	5.86427e-06
ADGRG2	adhesion_G_protein-coupled_receptor_G2	ENSG00000173698	0.150398	0.19391	0.32019	0.469716	0.0138898	0.605611	0.0529904	0.775607	0.0308381
IRF4	interferon_regulatory_factor_4	ENSG00000137265	0.845305	1.70158	1.80493	0.468332	0.0030537	0.94274	0.693676	0.496777	1.52933e-08
COL24A1	collagen_type_XXIV_alpha_1	ENSG00000171502	0.0850386	0.189517	0.181798	0.467765	0.0127796	1.04246	0.833592	0.448712	8.90024e-07
CHADL	chondroadherin_like	ENSG00000100399	3.46134	5.42341	7.40424	0.46748	0.00133501	0.732473	0.0545743	0.638222	2.51433e-06
EMID1	EMI_domain_containing_1	ENSG00000186998	2.17777	2.98425	4.65959	0.467375	1.04068e-05	0.640454	0.000426983	0.729755	7.40842e-07
ACOT2	acyl-CoA_thioesterase_2	ENSG00000119673	11.4447	16.3362	24.5127	0.466887	0.00818714	0.666439	0.0747867	0.70057	0.00172474
CCER2	coiled-coil_glutamate_rich_protein_2	ENSG00000262484	4.64848	3.8077	10.0078	0.464485	0.0285574	0.380473	0.0139248	1.22081	0.177427
PON3	paraoxonase_3	ENSG00000105852	2.47957	3.05391	5.34494	0.46391	0.0233289	0.571364	0.0581256	0.811934	0.0476459
ENHO	energy_homeostasis_associated	ENSG00000168913	1.37278	1.86221	2.96764	0.462584	0.0308063	0.627505	0.10972	0.737179	2.60625e-05
TAS1R1	taste_1_receptor_member_1	ENSG00000173662	0.169353	0.201853	0.366784	0.461723	0.00187619	0.550331	0.0055735	0.83899	0.0542342
AGPAT1	1-acylglycerol-3-phosphate_O-acyltransferase_1	ENSG00000204310	3.39535	4.51319	7.36209	0.461193	0.00292346	0.613032	0.0187058	0.752315	0.000322445
ST6GALNAC4	ST6_(alpha-N-acetyl-neuraminyl-23-beta-galactosyl-13)-N-acetylgalactosaminide_alpha-26-sialyltransferase_4	ENSG00000136840	5.42778	6.76534	11.8235	0.459066	0.0084363	0.572192	0.0266336	0.802292	0.00115343
CDH2	cadherin_2_type_1_N-cadherin_(neuronal)	ENSG00000170558	0.0766596	0.137263	0.16709	0.458792	0.0115756	0.821492	0.411795	0.558486	0.0150183
NXPH4	neurexophilin_4	ENSG00000182379	10.0069	13.1587	22.0389	0.454056	0.000288481	0.597066	0.00290688	0.760479	0.00115398
MYO18B	myosin_XVIIIB	ENSG00000133454	0.0437787	0.0504725	0.0964914	0.453705	0.00586926	0.523078	0.0128261	0.867377	0.455916
FNDC4	fibronectin_type_III_domain_containing_4	ENSG00000115226	4.73366	6.34254	10.435	0.453634	0.0194277	0.607816	0.0730802	0.746335	0.00106068
DERL3	derlin_3	ENSG00000099958	0.51276	0.582682	1.13565	0.451512	1.03772e-05	0.513082	2.37991e-05	0.88	0.0273902
ZIC1	Zic_family_member_1	ENSG00000152977	0.406946	0.561062	0.901475	0.451423	0.0157579	0.622383	0.0952697	0.725314	0.0861751
ACAT2	acetyl-CoA_acetyltransferase_2	ENSG00000120437	5.32672	6.66985	11.8051	0.451222	0.00878358	0.564997	0.0282544	0.798627	0.0312939
NANOS1	nanos_homolog_1_(Drosophila)	ENSG00000188613	1.07466	1.59776	2.3836	0.450857	0.0375132	0.670315	0.178975	0.672605	3.74573e-05
PAGE2B	PAGE_family_member_2B	ENSG00000238269	0.145238	0.105083	0.322395	0.450497	0.00502457	0.325945	0.001195	1.38213	0.208042
TNFRSF17	tumor_necrosis_factor_receptor_superfamily_member_17	ENSG00000048462	0.111539	0.140732	0.247847	0.450032	0.0397059	0.567818	0.0965856	0.792564	0.22891
GUCY2D	guanylate_cyclase_2D_membrane_(retina-specific)	ENSG00000132518	0.136818	0.177814	0.304245	0.449699	0.000341263	0.584445	0.00290315	0.769446	0.0285036
KLF15	Kruppel-like_factor_15	ENSG00000163884	1.42237	2.05551	3.16715	0.4491	0.00603731	0.649009	0.0577354	0.691979	0.00011051
NAT8L	N-acetyltransferase_8-like_(GCN5-related_putative)	ENSG00000185818	0.699423	1.53617	1.55834	0.448826	0.0144769	0.985773	0.941978	0.455303	6.69395e-07
PC	pyruvate_carboxylase	ENSG00000173599	4.0996	5.80867	9.13953	0.448557	0.0048932	0.635554	0.0427902	0.705773	0.00107711
MFSD12	major_facilitator_superfamily_domain_containing_12	ENSG00000161091	9.39397	19.469	20.9482	0.448437	0.00107791	0.929386	0.579456	0.482509	1.11694e-11
GLYATL1	glycine-N-acyltransferase_like_1	ENSG00000166840	0.355031	0.474008	0.79189	0.448334	0.0183813	0.598578	0.0739417	0.748998	0.0264317
VAX2	ventral_anterior_homeobox_2	ENSG00000116035	0.779051	1.03122	1.73962	0.447829	0.0444323	0.592785	0.122977	0.755467	0.0147392
WDR38	WD_repeat_domain_38	ENSG00000136918	0.0609524	0.0556919	0.136108	0.447825	0.0370004	0.409175	0.0279693	1.09446	0.600167
HILPDA	hypoxia_inducible_lipid_droplet-associated	ENSG00000135245	6.81143	8.96169	15.2128	0.447742	0.0111219	0.589087	0.0447286	0.76006	0.0247788
TMPRSS11E	transmembrane_protease_serine_11E	ENSG00000087128	3.8194	5.11376	8.5371	0.447388	0.0164221	0.599005	0.0681646	0.746886	0.0332229
FOXD3	forkhead_box_D3	ENSG00000187140	0.240923	0.436564	0.539591	0.446491	0.0159439	0.809064	0.342101	0.551861	3.43034e-07
CSMD1	CUB_and_Sushi_multiple_domains_1	ENSG00000183117	0.04207	0.0458616	0.0942974	0.446142	0.0177519	0.48635	0.0242373	0.917327	0.531989
ANO7	anoctamin_7	ENSG00000146205	0.223194	0.306959	0.501422	0.445122	0.00269689	0.612177	0.0322936	0.727112	0.0312573
SFRP5	secreted_frizzled-related_protein_5	ENSG00000120057	1.55184	2.44593	3.5015	0.443193	0.000152535	0.69854	0.0246995	0.634457	0.000563782
ACO1	aconitase_1	ENSG00000122729	4.91635	6.0714	11.2666	0.436364	0.02292	0.538884	0.0520714	0.809755	0.0146419
PTPRQ	protein_tyrosine_phosphatase_receptor_type_Q	ENSG00000139304	0.040799	0.051967	0.0936207	0.43579	0.0230269	0.55508	0.0561622	0.785094	0.196875
PPARG	peroxisome_proliferator-activated_receptor_gamma	ENSG00000132170	1.51297	2.00995	3.47852	0.434947	0.00320961	0.577819	0.018134	0.75274	0.0167763
IRX6	iroquois_homeobox_6	ENSG00000159387	7.35566	10.5095	16.9555	0.433821	0.00150276	0.619828	0.0179977	0.699905	0.00055217
CA14	carbonic_anhydrase_XIV	ENSG00000118298	0.375934	0.957658	0.872507	0.430867	0.000128196	1.09759	0.415034	0.392555	5.62429e-11
COL22A1	collagen_type_XXII_alpha_1	ENSG00000169436	0.038625	0.0461163	0.0898748	0.429765	0.0498602	0.513117	0.0825229	0.837557	0.237379
CPNE6	copine_VI_(neuronal)	ENSG00000100884	0.075697	0.0989811	0.176652	0.42851	0.01887	0.560318	0.0615291	0.764762	0.0592107
COL26A1	collagen_type_XXVI_alpha_1	ENSG00000160963	0.413605	0.659133	0.965455	0.428404	0.0154748	0.682718	0.169572	0.627499	0.0247515
PCTP	phosphatidylcholine_transfer_protein	ENSG00000141179	2.57312	3.44708	6.01434	0.427831	0.00870332	0.573143	0.0360592	0.746464	0.00582231
MVD	mevalonate_diphosphate_decarboxylase	ENSG00000167508	26.0513	37.356	60.917	0.427652	0.00257723	0.613227	0.0243599	0.697379	0.00161787
ABCC8	ATP_binding_cassette_subfamily_C_member_8	ENSG00000006071	0.0706197	0.103191	0.165183	0.427523	0.0188351	0.624707	0.103738	0.684357	0.000903837
UBIAD1	UbiA_prenyltransferase_domain_containing_1	ENSG00000120942	7.02918	9.78834	16.4765	0.426618	0.00777152	0.594078	0.0416624	0.718118	0.00353005
MYBPH	myosin_binding_protein_H	ENSG00000133055	0.182807	0.289866	0.429099	0.426025	0.0460055	0.675523	0.260242	0.630659	0.0274455
SLCO4C1	solute_carrier_organic_anion_transporter_family_member_4C1	ENSG00000173930	0.558957	0.813323	1.31377	0.42546	0.0361352	0.619075	0.144851	0.687251	0.0363715
PLIN2	perilipin_2	ENSG00000147872	14.4847	17.3361	34.1004	0.424766	0.00856533	0.508385	0.0192032	0.83552	0.0687851
IYD	iodotyrosine_deiodinase	ENSG00000009765	0.0632782	0.100185	0.149103	0.424394	0.0356137	0.671918	0.211592	0.631616	0.0102644
LTK	leukocyte_receptor_tyrosine_kinase	ENSG00000062524	0.371182	0.713182	0.87508	0.424169	0.000513655	0.81499	0.163664	0.520459	9.23142e-09
SLC6A15	solute_carrier_family_6_(neutral_amino_acid_transporter)_member_15	ENSG00000072041	0.0860348	0.320927	0.203142	0.423521	0.000160187	1.57981	0.00101767	0.268082	2.3351e-11
TMEM97	transmembrane_protein_97	ENSG00000109084	8.53875	11.6863	20.1794	0.423141	0.011746	0.579119	0.0497381	0.730664	0.0200868
FCN2	ficolin_2	ENSG00000160339	0.218593	0.258345	0.518942	0.421229	0.0256089	0.49783	0.0451121	0.84613	0.306075
HAMP	hepcidin_antimicrobial_peptide	ENSG00000105697	0.0427754	0.0476159	0.101574	0.421124	0.000669416	0.468778	0.00131051	0.898344	0.352424
PEBP4	phosphatidylethanolamine_binding_protein_4	ENSG00000134020	0.520056	0.739396	1.23596	0.420771	0.00315258	0.598237	0.0244517	0.703352	0.0017757
CLSTN3	calsyntenin_3	ENSG00000139182	12.6994	17.0967	30.2826	0.419362	0.00137078	0.564573	0.00792142	0.742796	0.000872031
PPEF1	protein_phosphatase_EF-hand_calcium_binding_domain_1	ENSG00000086717	0.0474989	0.0764256	0.113315	0.419177	0.00624261	0.674455	0.0841177	0.621505	0.000669553
TAS1R3	taste_1_receptor_member_3	ENSG00000169962	0.747467	1.02936	1.78901	0.417812	0.0174158	0.57538	0.0667649	0.72615	0.00278378
GPX3	glutathione_peroxidase_3	ENSG00000211445	26.231	36.1928	62.9554	0.41666	0.0101351	0.574896	0.0447518	0.724757	0.00227649
KCNK12	potassium_channel_two_pore_domain_subfamily_K_member_12	ENSG00000184261	0.0890058	0.131022	0.213685	0.416528	0.00688876	0.613157	0.0509237	0.679318	0.00357336
IGSF11	immunoglobulin_superfamily_member_11	ENSG00000144847	0.169319	0.406649	0.408662	0.414325	0.00154676	0.995073	0.972896	0.416376	9.55899e-12
VIPR2	vasoactive_intestinal_peptide_receptor_2	ENSG00000106018	0.170982	0.245491	0.414008	0.412991	0.0127519	0.592962	0.0635772	0.696488	0.00216903
CCL17	chemokine_(C-C_motif)_ligand_17	ENSG00000102970	2.45376	2.62748	5.94251	0.412917	0.0228357	0.44215	0.028219	0.933884	0.649125
CALML3	calmodulin_like_3	ENSG00000178363	15.027	18.7001	36.3925	0.412916	0.0211957	0.513845	0.0463133	0.803581	0.0112134
DPP6	dipeptidyl-peptidase_6	ENSG00000130226	0.221709	0.43276	0.537875	0.412195	0.00191354	0.804574	0.240677	0.512315	8.45714e-07
GSG1L	GSG1-like	ENSG00000169181	0.0164854	0.0592799	0.0401271	0.41083	0.030574	1.47731	0.0969115	0.278094	6.64043e-08
PCDH15	protocadherin-related_15	ENSG00000150275	0.00982281	0.0142902	0.0239625	0.409924	0.013306	0.596356	0.0693328	0.687382	0.00693144
CPXM1	carboxypeptidase_X_(M14_family)_member_1	ENSG00000088882	5.20674	9.34032	12.71	0.409658	0.00647986	0.734881	0.362887	0.557448	0.122981
MC5R	melanocortin_5_receptor	ENSG00000176136	1.04621	1.42336	2.55478	0.409511	0.0128874	0.557136	0.0509337	0.735029	0.125374
CRYM	crystallin_mu	ENSG00000103316	0.363878	0.786596	0.890162	0.408778	0.00190551	0.883656	0.442167	0.462599	8.88109e-10
FSTL5	follistatin-like_5	ENSG00000168843	0.0139594	0.022564	0.0341491	0.408777	0.0317545	0.66075	0.181111	0.618657	0.0172667
CCDC172	coiled-coil_domain_containing_172	ENSG00000182645	0.0913599	0.145454	0.223753	0.408307	0.0309564	0.650063	0.194389	0.628104	0.0322673
PLA2G7	phospholipase_A2_group_VII	ENSG00000146070	2.70297	3.74109	6.62063	0.408266	0.0294479	0.565066	0.092638	0.72251	0.0139249
P2RX5	purinergic_receptor_P2X_ligand_gated_ion_channel_5	ENSG00000083454	0.0261799	0.0265482	0.0645998	0.405263	0.00889367	0.410964	0.00930424	0.986129	0.948849
DTX4	deltex_4_E3_ubiquitin_ligase	ENSG00000110042	3.30898	5.13665	8.1681	0.40511	0.000576626	0.628867	0.0119334	0.64419	1.97977e-06
ANGPTL4	angiopoietin_like_4	ENSG00000167772	6.10901	7.92629	15.1739	0.402599	0.0107972	0.522362	0.0323641	0.770727	0.00854169
SYN2	synapsin_II	ENSG00000157152	0.68217	0.883605	1.69628	0.402157	0.00252319	0.520909	0.00945108	0.772031	0.00759619
LCNL1	lipocalin-like_1	ENSG00000214402	0.543472	0.633407	1.35189	0.402008	2.08422e-06	0.468534	6.559e-06	0.858014	0.0878572
MAPK8IP2	mitogen-activated_protein_kinase_8_interacting_protein_2	ENSG00000008735	1.98774	3.2843	4.97335	0.399678	0.00356585	0.66038	0.0777672	0.605224	0.00146308
CHI3L2	chitinase_3_like_2	ENSG00000064886	3.04182	3.1534	7.61461	0.399471	0.0140317	0.414126	0.0154813	0.964613	0.78797
ALX1	ALX_homeobox_1	ENSG00000180318	0.189111	0.432522	0.47462	0.398449	0.0218771	0.911302	0.698217	0.43723	1.20362e-07
BEST1	bestrophin_1	ENSG00000167995	0.292364	0.609299	0.733973	0.398331	0.000125382	0.830137	0.117914	0.479837	1.7779e-15
APOC1	apolipoprotein_C-I	ENSG00000130208	3.20223	4.7287	8.04198	0.398189	0.0149198	0.588001	0.0832455	0.677191	0.0435056
DDO	D-aspartate_oxidase	ENSG00000203797	0.480671	0.654708	1.20797	0.397917	0.00260783	0.541991	0.0139859	0.734177	0.0252374
SNAP25	synaptosome_associated_protein_25kDa	ENSG00000132639	0.117221	0.283016	0.296503	0.395347	0.0172565	0.954515	0.926649	0.414186	0.223374
BCAT2	branched_chain_amino-acid_transaminase_2_mitochondrial	ENSG00000105552	11.5293	15.0818	29.18	0.395109	0.00562829	0.516856	0.0183541	0.764447	0.0104915
KCNE5	potassium_channel_voltage_gated_subfamily_E_regulatory_beta_subunit_5	ENSG00000176076	0.058128	0.0901349	0.147271	0.394701	0.00841921	0.612034	0.063002	0.6449	0.00714264
DDIT4	DNA_damage_inducible_transcript_4	ENSG00000168209	10.1991	14.1104	25.8519	0.394523	0.00100116	0.545818	0.00644513	0.722809	0.000218722
ACAA2	acetyl-CoA_acyltransferase_2	ENSG00000167315	4.87415	6.22248	12.3988	0.393113	0.0126622	0.501861	0.0317804	0.783312	0.027035
UBE2QL1	ubiquitin_conjugating_enzyme_E2Q_family-like_1	ENSG00000215218	1.1609	1.56838	2.9684	0.391087	0.00661465	0.528357	0.0253598	0.740195	0.0171014
KCNN2	potassium_channel_calcium_activated_intermediate/small_conductance_subfamily_N_alpha_member_2	ENSG00000080709	0.0782843	0.200006	0.201084	0.389312	0.00298671	0.994639	0.976881	0.39141	1.42256e-06
VEPH1	ventricular_zone_expressed_PH_domain_containing_1	ENSG00000197415	0.111226	0.319265	0.2857	0.38931	0.0016443	1.11748	0.462144	0.348381	3.43342e-12
MGST1	microsomal_glutathione_S-transferase_1	ENSG00000008394	7.60671	10.4467	19.5453	0.389184	0.0194506	0.534489	0.061906	0.728142	0.0491669
PRR5-ARHGAP8	PRR5-ARHGAP8_readthrough	ENSG00000248405	0.0157231	0.0236056	0.0405297	0.387939	0.0191302	0.582428	0.0958967	0.666072	0.118451
CHRNA4	cholinergic_receptor_nicotinic_alpha_4	ENSG00000101204	0.0260741	0.0469904	0.0672773	0.387562	0.0327137	0.698458	0.26112	0.554883	9.62576e-05
TMIGD2	transmembrane_and_immunoglobulin_domain_containing_2	ENSG00000167664	0.177856	0.244991	0.459837	0.38678	0.0454316	0.532778	0.111873	0.725969	0.0168612
TMEM63C	transmembrane_protein_63C	ENSG00000165548	1.71058	2.32959	4.42527	0.386549	0.00853154	0.526428	0.0325365	0.734287	0.0304426
GSTM1	glutathione_S-transferase_mu_1	ENSG00000134184	2.96703	3.50873	7.74937	0.382874	0.0288035	0.452776	0.0491264	0.845615	0.0267273
REEP6	receptor_accessory_protein_6	ENSG00000115255	8.44342	11.7421	22.1074	0.381928	0.00560849	0.531141	0.0237303	0.71907	0.00194264
SLC25A35	solute_carrier_family_25_member_35	ENSG00000125434	2.1725	2.98056	5.72527	0.379458	0.00287817	0.520597	0.0129402	0.728891	0.00741288
ERV3-1	endogenous_retrovirus_group_3_member_1	ENSG00000213462	5.65262	7.22892	14.9408	0.378335	0.0207939	0.483839	0.0452061	0.781944	0.0547716
MAGED4	MAGE_family_member_D4	ENSG00000154545	0.0142765	0.026898	0.0378398	0.377289	0.0032744	0.710839	0.125052	0.530766	0.00249807
TRPM8	transient_receptor_potential_cation_channel_subfamily_M_member_8	ENSG00000144481	0.0293962	0.0499635	0.0779267	0.377229	0.0384716	0.641161	0.236628	0.588353	0.0857728
KRT17	keratin_17_type_I	ENSG00000128422	212.802	301.405	566.837	0.37542	0.0106159	0.531731	0.041447	0.706033	0.00818751
DLK1	delta-like_1_homolog_(Drosophila)	ENSG00000185559	0.0813099	0.114738	0.216783	0.375074	0.049841	0.529275	0.127452	0.708656	0.226493
PLP1	proteolipid_protein_1	ENSG00000123560	1.98327	5.49595	5.29472	0.374575	0.000878206	1.038	0.808925	0.360861	7.91008e-08
ACSM3	acyl-CoA_synthetase_medium-chain_family_member_3	ENSG00000005187	0.55134	0.714709	1.47333	0.374212	0.0191682	0.485097	0.0450502	0.771418	0.0572055
ARNT2	aryl_hydrocarbon_receptor_nuclear_translocator_2	ENSG00000172379	0.342242	0.848746	0.915152	0.373973	3.70593e-05	0.927437	0.48821	0.403232	1.10797e-14
INSIG1	insulin_induced_gene_1	ENSG00000186480	23.4977	32.7074	63.2754	0.371356	0.00993325	0.516906	0.0354372	0.718421	0.0326636
FABP7	fatty_acid_binding_protein_7_brain	ENSG00000164434	11.085	17.2672	29.9325	0.370332	0.0248049	0.576872	0.131439	0.641965	0.059454
ELOVL5	ELOVL_fatty_acid_elongase_5	ENSG00000012660	22.2119	30.2932	60.2696	0.368542	0.0295821	0.502628	0.0738176	0.73323	0.0413769
LRFN2	leucine_rich_repeat_and_fibronectin_type_III_domain_containing_2	ENSG00000156564	0.0523881	0.0796209	0.142955	0.366467	0.00599467	0.556966	0.0362699	0.65797	0.00565956
SULT4A1	sulfotransferase_family_4A_member_1	ENSG00000130540	0.456408	0.697499	1.24635	0.366195	0.0253251	0.559632	0.104049	0.654349	0.0384451
SOAT1	sterol_O-acyltransferase_1	ENSG00000057252	8.55595	12.8417	23.4306	0.365162	0.0205349	0.548074	0.081125	0.666264	0.0169591
CCDC177	coiled-coil_domain_containing_177	ENSG00000267909	0.074111	0.0854732	0.203964	0.363353	0.0177865	0.41906	0.0262407	0.867067	0.353888
ACSM6	acyl-CoA_synthetase_medium-chain_family_member_6	ENSG00000173124	1.66618	2.22106	4.61554	0.360993	0.0136027	0.481213	0.0369608	0.750172	0.118465
APMAP	adipocyte_plasma_membrane_associated_protein	ENSG00000101474	49.1441	70.7557	136.28	0.360612	0.00448367	0.519194	0.0205818	0.694561	0.0037994
TAGLN3	transgelin_3	ENSG00000144834	0.410196	0.513557	1.14326	0.358796	0.0400014	0.449205	0.0699607	0.798736	0.224929
C3orf80	chromosome_3_open_reading_frame_80	ENSG00000180044	0.611761	1.02278	1.71185	0.357368	0.0371701	0.597469	0.174548	0.598136	0.0033363
POU2AF1	POU_class_2_associating_factor_1	ENSG00000110777	0.0719706	0.0933234	0.202179	0.355974	0.00857785	0.461588	0.0204036	0.771196	0.00807428
TNN	tenascin_N	ENSG00000120332	1.21374	1.79223	3.41811	0.355091	0.0121463	0.524332	0.0475699	0.677226	3.09239e-05
MAGEL2	MAGE_family_member_L2	ENSG00000254585	0.0495286	0.132949	0.139933	0.353944	0.000700966	0.950088	0.780331	0.372538	6.12295e-05
SLC30A10	solute_carrier_family_30_member_10	ENSG00000196660	0.0842344	0.147695	0.239883	0.351148	0.0160247	0.615695	0.120305	0.570327	0.000512753
LRRC38	leucine_rich_repeat_containing_38	ENSG00000162494	0.0777237	0.107628	0.221416	0.35103	0.0333194	0.486088	0.0848724	0.722154	0.136583
FASN	fatty_acid_synthase	ENSG00000169710	95.7024	149.699	272.799	0.350817	0.00320707	0.548752	0.026068	0.639299	0.00545935
ACOX2	acyl-CoA_oxidase_2_branched_chain	ENSG00000168306	2.98752	4.12064	8.53469	0.350045	0.000626093	0.48281	0.00306213	0.725015	0.00887577
ACSBG1	acyl-CoA_synthetase_bubblegum_family_member_1	ENSG00000103740	15.4902	22.7684	44.321	0.349502	0.0069174	0.513715	0.0319817	0.680341	0.0202882
HSD17B2	hydroxysteroid_(17-beta)_dehydrogenase_2	ENSG00000086696	0.293137	0.375497	0.839256	0.349282	0.025038	0.447417	0.0492146	0.780665	0.0490674
PKLR	pyruvate_kinase_liver_and_RBC	ENSG00000143627	1.78853	2.67813	5.16302	0.346411	0.0135031	0.518713	0.0560371	0.667828	0.0710406
PECR	peroxisomal_trans-2-enoyl-CoA_reductase	ENSG00000115425	4.079	6.05315	11.7983	0.345727	0.00666344	0.513053	0.0306041	0.673863	0.0115145
FA2H	fatty_acid_2-hydroxylase	ENSG00000103089	7.38351	11.8837	21.5082	0.343288	0.0111722	0.552521	0.066027	0.621312	0.00207494
FAR2	fatty_acyl-CoA_reductase_2	ENSG00000064763	6.86353	10.3027	20.091	0.341623	0.0171293	0.512804	0.062226	0.666185	0.0230675
ACOT4	acyl-CoA_thioesterase_4	ENSG00000177465	0.910968	1.31301	2.68879	0.338802	0.00597037	0.488328	0.0225812	0.693801	0.00490128
SLC25A18	solute_carrier_family_25_(glutamate_carrier)_member_18	ENSG00000182902	0.400132	0.558725	1.1819	0.338549	0.00317407	0.472733	0.0146255	0.716152	0.121919
OR10A2	olfactory_receptor_family_10_subfamily_A_member_2	ENSG00000170790	0.0163805	0.0260968	0.048536	0.337493	0.0198186	0.537681	0.0998956	0.627682	0.307439
SEC14L6	SEC14-like_lipid_binding_6	ENSG00000214491	39.3843	51.2648	117.259	0.335874	0.045521	0.437191	0.081421	0.768253	0.163026
SGK2	serum/glucocorticoid_regulated_kinase_2	ENSG00000101049	2.00156	2.78399	5.99915	0.33364	0.0065434	0.464064	0.0205076	0.718953	0.0204104
CCK	cholecystokinin	ENSG00000187094	0.0564253	0.0602008	0.171507	0.328997	0.00166545	0.351011	0.00214145	0.937284	0.796523
NKAIN4	Na+/K+_transporting_ATPase_interacting_4	ENSG00000101198	0.143012	0.280807	0.435827	0.328141	0.00109881	0.64431	0.0387566	0.50929	2.18615e-07
JCHAIN	joining_chain_of_multimeric_IgA_and_IgM	ENSG00000132465	1.64884	2.10414	5.02817	0.327921	0.0385583	0.418471	0.06696	0.783616	0.0676605
TUBB4A	tubulin_beta_4A_class_IVa	ENSG00000104833	0.384796	1.01794	1.17599	0.327211	0.0113844	0.865605	0.554603	0.378014	7.81746e-11
MUC21	mucin_21_cell_surface_associated	ENSG00000204544	0.096158	0.118951	0.296396	0.324424	0.0247191	0.401323	0.0402882	0.808385	0.350502
LZTS1	leucine_zipper_putative_tumor_suppressor_1	ENSG00000061337	1.08607	2.85619	3.35667	0.323557	0.000183035	0.850902	0.231879	0.380252	2.6144e-13
APBA2	amyloid_beta_(A4)_precursor_protein-binding_family_A_member_2	ENSG00000034053	0.287249	0.712498	0.890308	0.32264	0.000376626	0.800282	0.144084	0.403157	4.46875e-13
IQCJ	IQ_motif_containing_J	ENSG00000214216	0.0410545	0.0552664	0.127376	0.322309	0.0378915	0.433883	0.0750029	0.742847	0.236039
SLITRK3	SLIT_and_NTRK_like_family_member_3	ENSG00000121871	0.0260567	0.0499164	0.0809975	0.321697	0.0347497	0.616271	0.19869	0.522006	0.00193427
PHF21B	PHD_finger_protein_21B	ENSG00000056487	0.0260244	0.045125	0.0813915	0.319743	0.0295076	0.55442	0.124661	0.576717	0.000300518
ALDH1L1	aldehyde_dehydrogenase_1_family_member_L1	ENSG00000144908	0.481333	0.781617	1.52216	0.316218	0.0139716	0.513493	0.0637901	0.615818	0.00848324
CHGA	chromogranin_A	ENSG00000100604	0.162821	0.183374	0.516035	0.315523	0.0291988	0.355352	0.0363445	0.887918	0.52279
SLC22A31	solute_carrier_family_22_member_31	ENSG00000259803	4.09794	7.32237	13.0164	0.314829	0.0230383	0.562548	0.143953	0.559647	0.0222912
PDE6A	phosphodiesterase_6A	ENSG00000132915	0.713056	1.27985	2.27246	0.313782	0.0187223	0.563199	0.114986	0.557142	0.00889364
VPREB3	pre-B_lymphocyte_3	ENSG00000128218	0.200258	0.22812	0.640972	0.312429	0.0336457	0.355897	0.0432959	0.877865	0.294505
DMBX1	diencephalon/mesencephalon_homeobox_1	ENSG00000197587	0.396575	0.62226	1.26989	0.312291	0.0269592	0.490011	0.085703	0.637315	0.021157
OCA2	oculocutaneous_albinism_II	ENSG00000104044	0.789851	3.07856	2.54145	0.310788	5.81049e-05	1.21134	0.113138	0.256565	6.75172e-13
GPD1	glycerol-3-phosphate_dehydrogenase_1	ENSG00000167588	9.16182	12.1202	29.5414	0.310135	0.0230113	0.410278	0.04423	0.755914	0.0666006
MOGAT1	monoacylglycerol_O-acyltransferase_1	ENSG00000124003	1.18258	1.86629	3.83047	0.30873	0.016472	0.487222	0.0609266	0.633653	0.030197
SLC22A9	solute_carrier_family_22_(organic_anion_transporter)_member_9	ENSG00000149742	0.0340132	0.0528023	0.110199	0.308652	0.028837	0.479154	0.0879066	0.644161	0.113981
PDZK1	PDZ_domain_containing_1	ENSG00000174827	3.24486	4.76383	10.5973	0.306198	0.0130314	0.449534	0.0383979	0.681145	0.031467
GRM6	glutamate_receptor_metabotropic_6	ENSG00000113262	0.157682	0.277833	0.515203	0.306057	0.0303438	0.539268	0.158872	0.567542	0.0594042
SAA1	serum_amyloid_A1	ENSG00000173432	5.78529	7.63219	18.9726	0.304929	0.017331	0.402274	0.0356126	0.758012	0.19016
KNDC1	kinase_non-catalytic_C-lobe_domain_(KIND)_containing_1	ENSG00000171798	0.307793	0.455308	1.01139	0.304325	0.000683281	0.450179	0.00307835	0.676009	5.16664e-05
LRRC10B	leucine_rich_repeat_containing_10B	ENSG00000204950	0.717038	1.26874	2.3691	0.302663	0.00213018	0.535536	0.0243778	0.565158	0.00198348
PKHD1	polycystic_kidney_and_hepatic_disease_1_(autosomal_recessive)	ENSG00000170927	0.0185903	0.063594	0.0614648	0.302454	0.000633088	1.03464	0.824781	0.292327	5.06308e-11
GABRA5	gamma-aminobutyric_acid_(GABA)_A_receptor_alpha_5	ENSG00000186297	0.00361728	0.0141053	0.0120006	0.301425	0.0201704	1.17538	0.618152	0.256449	0.00251919
SOX1	SRY-box_1	ENSG00000182968	0.0441754	0.165366	0.14725	0.300002	0.00781069	1.12303	0.595815	0.267136	1.18863e-07
MDGA2	MAM_domain_containing_glycosylphosphatidylinositol_anchor_2	ENSG00000139915	0.0138078	0.0487324	0.0461209	0.299383	0.00274704	1.05662	0.782164	0.28334	4.44036e-08
IGDCC3	immunoglobulin_superfamily_DCC_subclass_member_3	ENSG00000174498	0.0198724	0.0395456	0.066843	0.2973	0.00141231	0.59162	0.0326336	0.502519	0.000967421
GCKR	glucokinase_(hexokinase_4)_regulator	ENSG00000084734	0.137484	0.193618	0.463973	0.296319	0.0343248	0.417306	0.0696041	0.710077	0.0168955
CUX2	cut-like_homeobox_2	ENSG00000111249	0.690911	1.07336	2.34825	0.294224	0.0237136	0.457091	0.0679808	0.643688	0.00442217
FAM69C	family_with_sequence_similarity_69_member_C	ENSG00000187773	0.42414	1.49702	1.45682	0.291142	0.000105895	1.0276	0.828733	0.283322	1.2103e-12
CD79A	CD79a_molecule	ENSG00000105369	0.272986	0.405796	0.940457	0.29027	0.00403988	0.431489	0.0129777	0.672716	0.0138669
DGAT2L6	diacylglycerol_O-acyltransferase_2-like_6	ENSG00000184210	19.6104	29.7872	67.8254	0.28913	0.0119557	0.439174	0.0365932	0.65835	0.0414306
CRAT	carnitine_O-acetyltransferase	ENSG00000095321	46.6569	79.5648	162.82	0.286555	0.00881036	0.488667	0.044678	0.586402	0.00525568
CYP4F2	cytochrome_P450_family_4_subfamily_F_member_2	ENSG00000186115	2.09919	2.88887	7.3262	0.286532	0.037249	0.394321	0.0680956	0.726646	0.0785584
PLIN5	perilipin_5	ENSG00000214456	5.95408	8.79894	20.8906	0.285013	0.00558187	0.421191	0.0178209	0.676682	0.0439976
KRT4	keratin_4_type_II	ENSG00000170477	1.97699	3.19471	6.97737	0.283343	0.00830444	0.457867	0.0384183	0.618831	0.0750943
AADACL3	arylacetamide_deacetylase-like_3	ENSG00000188984	9.35793	15.1992	33.0821	0.28287	0.0132267	0.45944	0.0489602	0.615684	0.0225717
TRIM55	tripartite_motif_containing_55	ENSG00000147573	0.539617	0.731454	1.91017	0.282497	0.0310294	0.382926	0.0555215	0.737732	0.129846
FBP1	fructose-bisphosphatase_1	ENSG00000165140	4.49852	7.43295	15.9342	0.282319	0.00261535	0.466478	0.0150493	0.605213	0.00912823
SEC14L4	SEC14-like_lipid_binding_4	ENSG00000133488	1.69544	2.65	6.00783	0.282205	0.0144125	0.441092	0.0444237	0.639788	0.0173803
EMILIN3	elastin_microfibril_interfacer_3	ENSG00000183798	2.8084	4.77406	9.96739	0.281759	0.0128912	0.478968	0.0538508	0.588263	0.00166543
RGS9BP	regulator_of_G-protein_signaling_9_binding_protein	ENSG00000186326	0.410782	0.638911	1.45818	0.281708	0.0286927	0.438155	0.0732263	0.64294	0.00805767
ELOVL3	ELOVL_fatty_acid_elongase_3	ENSG00000119915	36.8362	52.6138	130.989	0.281215	0.0228091	0.401664	0.049453	0.700124	0.0781786
AWAT1	acyl-CoA_wax_alcohol_acyltransferase_1	ENSG00000204195	7.38075	10.6117	26.2833	0.280815	0.00972864	0.403742	0.024805	0.69553	0.054374
CNDP1	carnosine_dipeptidase_1_(metallopeptidase_M20_family)	ENSG00000150656	0.0761379	0.108495	0.271832	0.280091	0.00835501	0.399123	0.0205317	0.701767	0.0285092
PTGDS	prostaglandin_D2_synthase	ENSG00000107317	20.0107	26.8165	71.9085	0.278281	0.00321369	0.372925	0.0070675	0.74621	0.000550591
PNPLA5	patatin_like_phospholipase_domain_containing_5	ENSG00000100341	8.06755	11.9668	29.3392	0.274975	0.0109106	0.407876	0.0287571	0.674164	0.038147
DRD5	dopamine_receptor_D5	ENSG00000169676	0.00826886	0.0156483	0.0301532	0.274228	0.0291174	0.51896	0.130264	0.528419	0.0918096
ZP1	zona_pellucida_glycoprotein_1	ENSG00000149506	0.69472	1.10813	2.54114	0.273389	0.0152008	0.436077	0.0480513	0.626929	0.033554
UPB1	ureidopropionase_beta	ENSG00000100024	0.572949	0.905365	2.10333	0.272401	0.00997373	0.430445	0.0332514	0.632838	0.0386006
LDHD	lactate_dehydrogenase_D	ENSG00000166816	6.244	10.5429	22.9223	0.272398	0.004137	0.459938	0.0210616	0.592249	0.00631431
MOGAT2	monoacylglycerol_O-acyltransferase_2	ENSG00000166391	1.65413	2.80489	6.0756	0.272257	0.0405722	0.461664	0.113537	0.58973	0.00602716
LRG1	leucine-rich_alpha-2-glycoprotein_1	ENSG00000171236	4.33863	5.42674	16.0382	0.270518	0.034699	0.338363	0.0507578	0.799491	0.225874
THRSP	thyroid_hormone_responsive	ENSG00000151365	53.4314	85.3853	197.735	0.270218	0.00544238	0.431818	0.0210796	0.625768	0.0249306
HGD	homogentisate_12-dioxygenase	ENSG00000113924	0.737415	1.19326	2.73816	0.269311	0.0170593	0.435788	0.0542957	0.617985	0.0253518
CIDEA	cell_death-inducing_DFFA-like_effector_a	ENSG00000176194	17.6442	27.0384	65.7005	0.268555	0.00762482	0.411539	0.0230368	0.652563	0.0144309
FADS1	fatty_acid_desaturase_1	ENSG00000149485	9.05211	13.5627	33.7717	0.268039	0.0111157	0.4016	0.0291594	0.667426	0.0332707
PM20D1	peptidase_M20_domain_containing_1	ENSG00000162877	46.6936	64.8274	174.703	0.267275	0.0105156	0.371072	0.0224828	0.720276	0.128498
HSD3B1	hydroxy-delta-5-steroid_dehydrogenase_3_beta-_and_steroid_delta-isomerase_1	ENSG00000203857	2.97437	5.19006	11.1532	0.266682	0.0375971	0.465342	0.112829	0.573089	0.0483161
BIRC7	baculoviral_IAP_repeat_containing_7	ENSG00000101197	0.338683	1.11717	1.27082	0.266508	0.0412014	0.879096	0.707402	0.303162	1.44851e-10
KRT79	keratin_79_type_II	ENSG00000185640	71.0169	109.159	269.493	0.26352	0.00435099	0.405053	0.0142255	0.650581	0.0213868
LRAT	lecithin_retinol_acyltransferase_(phosphatidylcholine--retinol_O-acyltransferase)	ENSG00000121207	0.0302246	0.0720674	0.11488	0.263097	0.00394146	0.627329	0.0852229	0.419393	8.93663e-08
TGM7	transglutaminase_7	ENSG00000159495	0.103831	0.129449	0.395051	0.26283	0.0303958	0.327677	0.0438244	0.802101	0.251687
HABP2	hyaluronan_binding_protein_2	ENSG00000148702	0.00330838	0.00678704	0.0125954	0.262667	0.0421294	0.538851	0.170278	0.487456	0.142963
HAO2	hydroxyacid_oxidase_2_(long_chain)	ENSG00000116882	4.198	6.67117	16.5194	0.254125	0.0187138	0.403838	0.0486403	0.629275	0.023502
MS4A18	membrane-spanning_4-domains_subfamily_A_member_18	ENSG00000214782	0.0513887	0.072197	0.202951	0.253208	0.0436372	0.355737	0.074649	0.711784	0.219358
GLDC	glycine_dehydrogenase_(decarboxylating)	ENSG00000178445	2.86465	4.4748	11.3297	0.252843	0.00464514	0.394961	0.014753	0.640173	0.0189885
MUC22	mucin_22	ENSG00000261272	0.00569163	0.00965999	0.0226258	0.251555	0.0273312	0.426946	0.0786334	0.589196	0.0806041
GAL	galanin/GMAP_prepropeptide	ENSG00000069482	68.1755	103.037	271.571	0.251041	0.00725022	0.379413	0.0192329	0.661658	0.0526343
LGI3	leucine-rich_repeat_LGI_family_member_3	ENSG00000168481	1.30786	7.25702	5.21897	0.250597	0.00411713	1.39051	0.115768	0.18022	1.15126e-09
PNLDC1	PARN_like_ribonuclease_domain_containing_1	ENSG00000146453	2.78528	4.7881	11.1264	0.25033	0.0137646	0.430335	0.047532	0.581709	0.0145556
OR7C1	olfactory_receptor_family_7_subfamily_C_member_1	ENSG00000127530	0.0371765	0.162032	0.149791	0.248189	0.0334073	1.08172	0.807647	0.22944	6.76202e-06
MUC1	mucin_1_cell_surface_associated	ENSG00000185499	2.21865	3.04837	8.96334	0.247525	0.00389547	0.340093	0.00804392	0.727815	0.0342975
OLAH	oleoyl-ACP_hydrolase	ENSG00000152463	0.466262	0.72274	1.88802	0.246958	0.0453118	0.382802	0.0908953	0.645131	0.0828791
CLPSL2	colipase_like_2	ENSG00000196748	0.186802	0.37311	0.76038	0.245669	0.016439	0.490689	0.0913475	0.500662	0.0220958
ZNF730	zinc_finger_protein_730	ENSG00000183850	0.0581125	0.0933105	0.240037	0.242098	0.0360247	0.388734	0.0794519	0.622787	0.0716524
C1QL4	complement_component_1_q_subcomponent-like_4	ENSG00000186897	0.128282	0.473706	0.532178	0.241051	0.0145926	0.890127	0.682075	0.270805	3.98935e-09
OR7A5	olfactory_receptor_family_7_subfamily_A_member_5	ENSG00000188269	0.064677	0.21644	0.268372	0.240998	0.00261743	0.806493	0.354066	0.298822	8.24755e-08
SYT6	synaptotagmin_6	ENSG00000134207	0.0172593	0.0621819	0.0725372	0.237937	0.026633	0.857242	0.63827	0.277561	2.75862e-08
IGHA2	immunoglobulin_heavy_constant_alpha_2_(A2m_marker)	ENSG00000211890	2.47531	4.67289	10.608	0.233345	0.0184529	0.440507	0.0725833	0.529718	0.004601
LPO	lactoperoxidase	ENSG00000167419	0.0383695	0.0599775	0.165099	0.232402	0.000867328	0.363281	0.00291517	0.639731	0.0865467
ALOX15B	arachidonate_15-lipoxygenase_type_B	ENSG00000179593	54.5005	86.1582	236.275	0.230665	0.00321812	0.364652	0.00958677	0.632563	0.0149399
SYPL2	synaptophysin-like_2	ENSG00000143028	0.917231	1.51089	3.99027	0.229867	0.030408	0.378644	0.0688764	0.607079	0.004964
ACOT1	acyl-CoA_thioesterase_1	ENSG00000184227	12.2709	15.7746	53.602	0.228926	0.0345689	0.294291	0.0488006	0.777888	0.211201
AQP4	aquaporin_4	ENSG00000171885	0.0297554	0.0509951	0.130772	0.227536	0.0231073	0.389953	0.059047	0.583495	0.0119273
AWAT2	acyl-CoA_wax_alcohol_acyltransferase_2	ENSG00000147160	17.1605	26.4777	76.8773	0.22322	0.00687115	0.344415	0.0166342	0.648113	0.0351363
MCHR1	melanin_concentrating_hormone_receptor_1	ENSG00000128285	0.0783391	0.254283	0.352383	0.222312	0.000183281	0.721609	0.0692928	0.308078	2.35171e-09
IRS4	insulin_receptor_substrate_4	ENSG00000133124	0.0113286	0.0475254	0.0513186	0.220751	0.0147131	0.926086	0.799696	0.23837	1.16307e-06
FADS2	fatty_acid_desaturase_2	ENSG00000134824	51.923	87.6228	236.596	0.219458	0.00625953	0.370347	0.0191196	0.592574	0.0134311
PCSK2	proprotein_convertase_subtilisin/kexin_type_2	ENSG00000125851	0.779554	3.58835	3.58751	0.217297	0.00272452	1.00024	0.9991	0.217246	1.71052e-10
IGLV6-57	immunoglobulin_lambda_variable_6-57	ENSG00000211640	0.0459298	0.0779593	0.214539	0.214086	0.0451261	0.363381	0.0986381	0.58915	0.327028
IGKV3D-20	immunoglobulin_kappa_variable_3D-20	ENSG00000211625	0.0303004	0.0415269	0.146883	0.20629	0.039923	0.282721	0.0591065	0.729657	0.566553
METTL7B	methyltransferase_like_7B	ENSG00000170439	0.729681	1.29665	3.59159	0.203164	0.00729153	0.361024	0.0221929	0.562744	0.0126597
CXorf67	chromosome_X_open_reading_frame_67	ENSG00000187690	0.00690006	0.014451	0.0342504	0.201459	0.0481551	0.421922	0.140666	0.47748	0.11088
FCRL5	Fc_receptor-like_5	ENSG00000143297	0.00551549	0.00738308	0.027535	0.200308	0.0187267	0.268135	0.0277467	0.747045	0.183058
CST2	cystatin_SA	ENSG00000170369	0.0781511	0.205106	0.396306	0.197199	0.0216704	0.517543	0.130891	0.381029	2.71827e-05
TRIM67	tripartite_motif_containing_67	ENSG00000119283	0.0132535	0.0689659	0.0673895	0.196669	0.00437421	1.02339	0.924694	0.192174	5.29318e-07
CCL11	chemokine_(C-C_motif)_ligand_11	ENSG00000172156	0.00731798	0.00809432	0.0374564	0.195373	0.0459573	0.2161	0.0499003	0.904088	0.864401
ASB11	ankyrin_repeat_and_SOCS_box_containing_11	ENSG00000165192	0.0381009	0.203125	0.197886	0.19254	0.0006947	1.02648	0.886157	0.187573	7.08377e-10
SLC45A2	solute_carrier_family_45_member_2	ENSG00000164175	0.0475938	0.543172	0.249485	0.190768	0.00730052	2.17717	0.000828369	0.0876219	1.13843e-11
IGLV1-44	immunoglobulin_lambda_variable_1-44	ENSG00000211651	0.159316	0.20188	0.843441	0.188889	0.0303508	0.239352	0.0397035	0.789166	0.501571
SLC6A17	solute_carrier_family_6_(neutral_amino_acid_transporter)_member_17	ENSG00000197106	0.3652	2.42881	1.95681	0.18663	0.000999543	1.24121	0.235056	0.150362	1.15742e-11
F9	coagulation_factor_IX	ENSG00000101981	0.0108193	0.0174417	0.0580509	0.186376	0.0080883	0.300456	0.0173787	0.62031	0.0879647
OLIG3	oligodendrocyte_transcription_factor_3	ENSG00000177468	0.102259	0.19017	0.551937	0.185273	0.0319757	0.34455	0.0721639	0.537723	0.0131647
IGHV3-33	immunoglobulin_heavy_variable_3-33	ENSG00000211955	0.0630441	0.0812738	0.3441	0.183214	0.0362354	0.236192	0.0470736	0.7757	0.578404
IGHE	immunoglobulin_heavy_constant_epsilon	ENSG00000211891	0.369201	0.526524	2.07481	0.177945	0.0397884	0.25377	0.0570059	0.701205	0.0863413
GPR143	G_protein-coupled_receptor_143	ENSG00000101850	0.342925	2.07265	2.04188	0.167945	0.0010443	1.01507	0.936958	0.165452	4.61085e-13
HMX2	H6_family_homeobox_2	ENSG00000188816	0.0120017	0.0267155	0.0726045	0.165303	0.0486369	0.367959	0.12173	0.449242	0.0427039
IGHM	immunoglobulin_heavy_constant_mu	ENSG00000211899	0.809309	1.53701	5.11661	0.158173	0.00907779	0.300397	0.0223734	0.526546	0.0479533
IGHA1	immunoglobulin_heavy_constant_alpha_1	ENSG00000211895	8.03914	15.35	56.7205	0.141732	0.0167597	0.270625	0.0342682	0.523723	0.0016161
IGHV4-4	immunoglobulin_heavy_variable_4-4	ENSG00000276775	0.0541697	0.0453679	0.404286	0.133989	0.0475089	0.112217	0.0430475	1.19401	0.697895
PMEL	premelanosome_protein	ENSG00000185664	3.82946	47.7562	28.7702	0.133105	0.00708238	1.65992	0.0440498	0.0801877	6.49646e-10
OLFM4	olfactomedin_4	ENSG00000102837	0.0761013	0.0807366	0.57693	0.131907	0.0273392	0.139942	0.0284067	0.942587	0.782336
IGLV3-10	immunoglobulin_lambda_variable_3-10	ENSG00000211669	0.0681184	0.0642717	0.524807	0.129797	0.00472704	0.122467	0.00453636	1.05985	0.945747
CLEC12B	C-type_lectin_domain_family_12_member_B	ENSG00000256660	0.0481093	0.419095	0.373038	0.128966	0.00899914	1.12346	0.670043	0.114793	1.37835e-09
IGHV1-46	immunoglobulin_heavy_variable_1-46	ENSG00000211962	0.0102309	0.0157856	0.0794314	0.128802	0.0117688	0.198733	0.0176403	0.648118	0.499713
IGKV1D-33	immunoglobulin_kappa_variable_1D-33	ENSG00000239975	0.0284337	0.0322596	0.235554	0.12071	0.0456771	0.136952	0.0489915	0.881402	0.878979
MLANA	melan-A	ENSG00000120215	0.635567	5.73075	5.30781	0.119742	0.0195338	1.07968	0.806982	0.110905	1.11436e-12
FCRLA	Fc_receptor-like_A	ENSG00000132185	0.0495588	0.515468	0.441419	0.112272	1.78342e-05	1.16775	0.349311	0.0961433	1.39985e-08
IGLC2	immunoglobulin_lambda_constant_2_(Kern-Oz-_marker)	ENSG00000211677	4.79755	4.89291	44.7284	0.10726	0.0226482	0.109392	0.0228589	0.98051	0.942481
KIF1A	kinesin_family_member_1A	ENSG00000130294	0.0489491	0.56106	0.463575	0.10559	0.000734509	1.21029	0.307914	0.0872439	6.28491e-12
CRABP1	cellular_retinoic_acid_binding_protein_1	ENSG00000166426	0.338389	1.45255	3.27058	0.103464	5.52388e-06	0.444127	0.000109634	0.232961	4.59848e-10
ACCSL	1-aminocyclopropane-1-carboxylate_synthase_(inactive)-like	ENSG00000205126	0.00725828	0.143994	0.0701717	0.103436	0.0201941	2.05202	0.0214727	0.0504069	1.06623e-07
IGKV1-6	immunoglobulin_kappa_variable_1-6	ENSG00000239855	0.0145007	0.018612	0.142719	0.101603	0.0155082	0.13041	0.0180234	0.779103	0.575219
IGHJ4	immunoglobulin_heavy_joining_4	ENSG00000240041	0.096347	0.0425476	0.95113	0.101297	0.0218567	0.0447337	0.0162479	2.26445	0.535727
TYRP1	tyrosinase-related_protein_1	ENSG00000107165	2.15452	48.2889	21.3773	0.100785	0.00294908	2.25889	0.000735626	0.0446173	4.30983e-10
PRL	prolactin	ENSG00000172179	0.00541302	0.0158692	0.0547906	0.0987946	0.0352167	0.289634	0.0848564	0.341102	0.0286098
TRPM1	transient_receptor_potential_cation_channel_subfamily_M_member_1	ENSG00000134160	0.108046	1.54594	1.18877	0.0908892	0.0033193	1.30046	0.261792	0.0698903	3.76071e-12
IGLV7-43	immunoglobulin_lambda_variable_7-43	ENSG00000211652	0.0340753	0.0295786	0.377328	0.0903068	0.0260141	0.0783896	0.0245033	1.15203	0.772208
SLC24A5	solute_carrier_family_24_(sodium/potassium/calcium_exchanger)_member_5	ENSG00000188467	0.0197446	0.386907	0.231008	0.0854715	0.00206874	1.67486	0.0217774	0.0510319	8.05938e-11
IGHG1	immunoglobulin_heavy_constant_gamma_1_(G1m_marker)	ENSG00000211896	2.61107	3.22761	33.6714	0.0775455	0.0129343	0.0958561	0.0142317	0.808978	0.456764
DCT	dopachrome_tautomerase	ENSG00000080166	0.996109	20.1232	13.0254	0.0764742	0.00395788	1.54491	0.0689733	0.0495006	1.37952e-11
TYR	tyrosinase	ENSG00000077498	0.310308	6.55754	4.07738	0.0761048	0.00503728	1.60827	0.0527735	0.0473209	6.40153e-12
IGKC	immunoglobulin_kappa_constant	ENSG00000211592	1.4	1.98917	20.7845	0.0673577	0.0482447	0.0957042	0.0539149	0.703812	0.0316404
BCAN	brevican	ENSG00000132692	0.187882	4.00983	2.93606	0.0639912	0.00738015	1.36572	0.277144	0.0468553	5.30297e-08
IGLV4-69	immunoglobulin_lambda_variable_4-69	ENSG00000211637	0.00872215	0.0299114	0.16577	0.0526159	0.0107681	0.180439	0.0224385	0.2916	0.261872
SFTPC	surfactant_protein_C	ENSG00000168484	0.0155538	0.435933	0.339869	0.045764	0.000668273	1.28265	0.227818	0.0356793	2.53739e-10
IGHV1-2	immunoglobulin_heavy_variable_1-2	ENSG00000211934	0.0103658	0.0815926	0.229643	0.0451388	0.036945	0.355302	0.138645	0.127043	0.00990783
